# Supplementary material for: catena-Poly[[triaqua­nickel(II)]-μ-5-carb­oxy­benzene-1,3-dicarboxyl­ato-κ2 O 1:O 3]
Source: Acta Crystallogr Sect E Struct Rep Online. 2011 Sep 14;67(Pt 10):m1331–2. doi: 10.1107/S1600536811035227 (PMC3201226; doi:10.1107/S1600536811035227)
Supplement: Supplementary file 1 [file e-67-m1331-sup1.cif]

##############################################################################
#                                                                            #
# This CIF contains the data in a paper accepted for publication in          #
# Acta Crystallographica Section E. It conforms to the requirements of       #
# Notes for Authors for Acta Crystallographica Section E, and has been       #
# peer reviewed under the auspices of the IUCr Commission on Journals.       #
#                                                                            #
# Full details of the Crystallographic Information File format               #
# are given in the paper "The Crystallographic Information File (CIF):       #
# a New Standard Archive File for Crystallography" by S. R. Hall, F. H.      #
# Allen and I. D. Brown [Acta Cryst. (1991), A47, 655-685].                  #
#                                                                            #
# The current version of the core CIF dictionary is obtainable from          #
# ftp://ftp.iucr.org/pub/cif_core.dic.                                       #
#                                                                            #
# Software is freely available for graphical display of the structure(s)     #
# in this CIF. For information consult the CIF software page                 #
# http://www.iucr.org/resources/cif/software.                                #
#                                                                            #
# This file may be used for bona fide research purposes within the           #
# scientific community so long as proper attribution is given to the journal # 
# article from which it was obtained.                                        #
#                                                                            #
##############################################################################
data_global
_audit_creation_method     SHELXTL
_journal_date_recd_electronic     2011-08-15
_journal_date_accepted     2011-08-29
_journal_name_full     'Acta Crystallographica, Section E'
_journal_year     2011
_journal_volume     67
_journal_issue     10
_journal_page_first     m1331
_journal_page_last     m1332
_journal_paper_category     QM
_journal_coeditor_code     GO2022
_publ_contact_author_name     'Xing-Jun Yao'
_publ_contact_author_address
; College of Chemistry and Chemical Engineering,
  Liaocheng University,
  252059 Liaocheng, Shandong,
  People's Republic of China
;
_publ_contact_author_email     y_xingjun01@163.com
_publ_contact_author_fax     '+86 635 8239399'
_publ_contact_author_phone     '+86 635 8239399'
_publ_section_title
;\
<i>catena</i>-Poly[[triaquanickel(II)]-\m-5-carboxybenzene-1,3-dicarboxylato-\
\k^2^<i>O</i>^1^:<i>O</i>^3^]
;
loop_
    _publ_author_name
    _publ_author_footnote
    _publ_author_address
    'Xing-Jun Yao' .
;
College of Chemistry and Chemical Engineering,
Liaocheng University,
252059 Liaocheng, Shandong,
People's Republic of China
;
    'Qian Yuan' .
;
Guodian Liaocheng Power Co. Ltd,
252033 Liaocheng, Shandong,
People's Republic of China
;
data_I
_chemical_name_systematic
;
<i>catena</i>-Poly[[triaquanickel(II)]-\m-5-carboxybenzene-1,3-dicarboxylato-
\k^2^<i>O</i>^1^:<i>O</i>^3^]
;
_chemical_name_common     ?
_chemical_formula_moiety     'C9 H10 Ni O9'
_chemical_formula_sum     'C9 H10 Ni O9'
_chemical_formula_iupac     '[Ni (C9 H4 O6) (H2 O)3]'
_chemical_formula_weight     320.88
_chemical_melting_point     ?
_symmetry_cell_setting     monoclinic
_symmetry_space_group_name_H-M     'P 21/c'
_symmetry_space_group_name_Hall     '-P 2ybc'
loop_
    _symmetry_equiv_pos_as_xyz
    'x, y, z'
    '-x, y+1/2, -z+1/2'
    '-x, -y, -z'
    'x, -y-1/2, z-1/2'
_cell_length_a     6.838(2)
_cell_length_b     18.809(5)
_cell_length_c     10.705(3)
_cell_angle_alpha     90.00
_cell_angle_beta     126.901(14)
_cell_angle_gamma     90.00
_cell_volume     1101.0(5)
_cell_formula_units_Z     4
_cell_measurement_reflns_used     6807
_cell_measurement_theta_min     2.61
_cell_measurement_theta_max     27.77
_cell_measurement_temperature     296(2)
_cell_special_details     ?
_exptl_crystal_description     block
_exptl_crystal_colour     green
_exptl_crystal_size_max     0.30
_exptl_crystal_size_mid     0.25
_exptl_crystal_size_min     0.20
_exptl_crystal_density_diffrn     1.936
_exptl_crystal_density_meas     ?
_exptl_crystal_density_method     'not measured'
_exptl_crystal_F_000     656
_exptl_absorpt_coefficient_mu     1.806
_exptl_absorpt_correction_type     multi-scan
_exptl_absorpt_process_details     '(SADABS; Bruker, 2005)'
_exptl_absorpt_correction_T_min     0.6133
_exptl_absorpt_correction_T_max     0.7140
_exptl_special_details     ?
_diffrn_ambient_temperature     296(2)
_diffrn_radiation_type     MoK\a
_diffrn_radiation_wavelength     0.71073
_diffrn_radiation_source     'fine-focus sealed tube'
_diffrn_radiation_monochromator     graphite
_diffrn_measurement_device_type     'Bruker SMART APEXII CCD area-detector'
_diffrn_measurement_method     '\f and \w'
_diffrn_detector_area_resol_mean     ?
_diffrn_reflns_number     7973
_diffrn_reflns_av_R_equivalents     0.0214
_diffrn_reflns_av_sigmaI/netI     0.0180
_diffrn_reflns_theta_min     2.17
_diffrn_reflns_theta_max     25.04
_diffrn_reflns_theta_full     25.04
_diffrn_measured_fraction_theta_max     0.993
_diffrn_measured_fraction_theta_full     0.993
_diffrn_reflns_limit_h_min     -8
_diffrn_reflns_limit_h_max     8
_diffrn_reflns_limit_k_min     -22
_diffrn_reflns_limit_k_max     21
_diffrn_reflns_limit_l_min     -10
_diffrn_reflns_limit_l_max     12
_diffrn_standards_number     ?
_diffrn_standards_interval_count     ?
_diffrn_standards_interval_time     ?
_diffrn_standards_decay_%     ?
_refine_special_details
;
Refinement of <i>F</i>^2^ against ALL reflections. The weighted <i>R</i>-factor
<i>wR</i> and
goodness of fit <i>S</i> are based on <i>F</i>^2^, conventional
<i>R</i>-factors <i>R</i> are based
on <i>F</i>, with <i>F</i> set to zero for negative <i>F</i>^2^. The threshold
expression of
<i>F</i>^2^ > \s(<i>F</i>^2^) is used only for calculating <i>R</i>-factors(gt)
<i>etc</i>. and is
not relevant to the choice of reflections for refinement. <i>R</i>-factors
based
on <i>F</i>^2^ are statistically about twice as large as those based on
<i>F</i>, and <i>R</i>-
factors based on ALL data will be even larger.
;
_reflns_number_total     1938
_reflns_number_gt     1864
_reflns_threshold_expression     I>2\s(I)
_refine_ls_structure_factor_coef     Fsqd
_refine_ls_matrix_type     full
_refine_ls_R_factor_all     0.0241
_refine_ls_R_factor_gt     0.0231
_refine_ls_wR_factor_gt     0.1005
_refine_ls_wR_factor_ref     0.1021
_refine_ls_goodness_of_fit_ref     1.005
_refine_ls_restrained_S_all     1.005
_refine_ls_number_reflns     1938
_refine_ls_number_parameters     173
_refine_ls_number_restraints     0
_refine_ls_hydrogen_treatment     constr
_refine_ls_weighting_scheme     calc
_refine_ls_weighting_details
         'calc w=1/[\s^2^(Fo^2^)+(0.0942P)^2^+0.0900P] where P=(Fo^2^+2Fc^2^)/3'
_atom_sites_solution_hydrogens     geom
_atom_sites_solution_primary     direct
_atom_sites_solution_secondary     difmap
_refine_ls_shift/su_max     0.002
_refine_ls_shift/su_mean     0.000
_refine_diff_density_max     0.320
_refine_diff_density_min     -0.376
_refine_ls_extinction_method     '<i>SHELXTL</i> (Sheldrick, 2008)'
_refine_ls_extinction_coef     0.036(3)
_refine_ls_extinction_expression
                                  'Fc^*^=kFc[1+0.001xFc^2^\l^3^/sin(2\q)]^-1/4^'
loop_
    _atom_type_symbol
    _atom_type_description
    _atom_type_scat_dispersion_real
    _atom_type_scat_dispersion_imag
    _atom_type_scat_source
    'C' 'C' 0.0033 0.0016
                         'International Tables Vol C Tables 4.2.6.8 and 6.1.1.4'
    'H' 'H' 0.0000 0.0000
                         'International Tables Vol C Tables 4.2.6.8 and 6.1.1.4'
    'Ni' 'Ni' 0.3393 1.1124
                         'International Tables Vol C Tables 4.2.6.8 and 6.1.1.4'
    'O' 'O' 0.0106 0.0060
                         'International Tables Vol C Tables 4.2.6.8 and 6.1.1.4'
_computing_data_collection     '<i>APEX2</i> (Bruker, 2005)'
_computing_cell_refinement     '<i>SAINT</i> (Bruker, 2005)'
_computing_data_reduction     '<i>SAINT</i> (Bruker, 2005)'
_computing_structure_solution     '<i>SHELXTL</i> (Sheldrick, 2008)'
_computing_structure_refinement     '<i>SHELXTL</i> (Sheldrick, 2008)'
_computing_molecular_graphics     '<i>SHELXTL</i> (Sheldrick, 2008)'
_computing_publication_material     '<i>SHELXTL</i> (Sheldrick, 2008)'
loop_
    _atom_site_type_symbol
    _atom_site_label
    _atom_site_fract_x
    _atom_site_fract_y
    _atom_site_fract_z
    _atom_site_U_iso_or_equiv
    _atom_site_adp_type
    _atom_site_calc_flag
    _atom_site_refinement_flags
    _atom_site_occupancy
    _atom_site_symmetry_multiplicity
    _atom_site_disorder_assembly
    _atom_site_disorder_group
    C C1 0.1199(3) 0.63000(10) 0.3748(2) 0.0228(4) Uani d . 1 1 . .
    C C2 0.2227(3) 0.56454(10) 0.4747(2) 0.0203(4) Uani d . 1 1 . .
    C C3 0.3935(3) 0.57173(10) 0.6364(2) 0.0213(4) Uani d . 1 1 . .
    H H3 0.4431 0.6168 0.6806 0.026 Uiso calc R 1 1 . .
    C C4 0.4892(3) 0.51227(11) 0.7312(2) 0.0220(4) Uani d . 1 1 . .
    C C5 0.4154(3) 0.44487(11) 0.6640(2) 0.0231(4) Uani d . 1 1 . .
    H H5 0.4805 0.4047 0.7273 0.028 Uiso calc R 1 1 . .
    C C6 0.2465(3) 0.43711(10) 0.5040(2) 0.0196(4) Uani d . 1 1 . .
    C C7 0.1480(3) 0.49745(10) 0.4085(2) 0.0209(4) Uani d . 1 1 . .
    H H7 0.0327 0.4925 0.3010 0.025 Uiso calc R 1 1 . .
    C C8 0.6645(4) 0.51904(11) 0.9031(2) 0.0281(5) Uani d . 1 1 . .
    C C9 0.1625(3) 0.36441(10) 0.4346(2) 0.0214(4) Uani d . 1 1 . .
    Ni Ni1 0.11091(4) 0.773616(12) 0.32089(3) 0.01894(19) Uani d . 1 1 . .
    O O1 0.2116(3) 0.68864(7) 0.44634(16) 0.0274(4) Uani d . 1 1 . .
    O O2 -0.0451(3) 0.62603(8) 0.23299(18) 0.0408(4) Uani d . 1 1 . .
    O O3 0.7481(3) 0.58432(8) 0.95119(18) 0.0371(4) Uani d . 1 1 . .
    H H3A 0.8391 0.5853 1.0470 0.056 Uiso calc R 1 1 . .
    O O4 0.7292(4) 0.47053(9) 0.99436(19) 0.0532(6) Uani d . 1 1 . .
    O O5 0.2577(3) 0.31100(8) 0.51934(18) 0.0314(4) Uani d . 1 1 . .
    O O6 -0.0066(3) 0.36214(7) 0.28913(17) 0.0304(4) Uani d . 1 1 . .
    O O1W -0.1375(4) 0.78863(9) 0.3587(2) 0.0448(5) Uani d . 1 1 . .
    H H1W -0.0823 0.8266 0.4123 0.067 Uiso d R 1 1 . .
    H H2W -0.1097 0.7563 0.4230 0.067 Uiso d R 1 1 . .
    O O2W 0.3070(3) 0.74742(11) 0.2478(2) 0.0430(4) Uani d . 1 1 . .
    H H4W 0.4388 0.7241 0.3076 0.065 Uiso d R 1 1 . .
    H H3W 0.3268 0.7712 0.1886 0.065 Uiso d R 1 1 . .
    O O3W 0.4158(3) 0.82950(8) 0.53994(18) 0.0394(4) Uani d . 1 1 . .
    H H5W 0.4312 0.8744 0.5432 0.059 Uiso d R 1 1 . .
    H H6W 0.5507 0.8132 0.5647 0.059 Uiso d R 1 1 . .
loop_
    _atom_site_aniso_label
    _atom_site_aniso_U_11
    _atom_site_aniso_U_22
    _atom_site_aniso_U_33
    _atom_site_aniso_U_12
    _atom_site_aniso_U_13
    _atom_site_aniso_U_23
    C1 0.0263(9) 0.0193(10) 0.0166(9) 0.0008(7) 0.0096(7) -0.0008(8)
    C2 0.0241(9) 0.0153(10) 0.0193(9) -0.0015(7) 0.0119(8) 0.0002(7)
    C3 0.0246(9) 0.0140(10) 0.0209(9) -0.0032(7) 0.0113(8) -0.0021(8)
    C4 0.0240(10) 0.0193(9) 0.0181(10) -0.0005(8) 0.0103(8) -0.0008(8)
    C5 0.0285(9) 0.0155(10) 0.0227(10) 0.0014(7) 0.0141(8) 0.0032(7)
    C6 0.0238(9) 0.0163(10) 0.0192(9) -0.0016(7) 0.0132(8) -0.0018(7)
    C7 0.0239(9) 0.0194(10) 0.0181(9) -0.0020(8) 0.0119(8) -0.0025(8)
    C8 0.0316(10) 0.0233(11) 0.0215(10) -0.0010(8) 0.0117(9) -0.0021(8)
    C9 0.0246(9) 0.0170(10) 0.0243(10) -0.0003(7) 0.0157(8) -0.0014(8)
    Ni1 0.0249(2) 0.0112(3) 0.0160(3) 0.00245(7) 0.00978(19) 0.00329(7)
    O1 0.0346(8) 0.0141(7) 0.0212(7) -0.0010(5) 0.0102(6) 0.0009(6)
    O2 0.0520(10) 0.0239(9) 0.0193(8) 0.0012(7) 0.0070(7) 0.0010(7)
    O3 0.0508(10) 0.0231(8) 0.0189(8) -0.0080(7) 0.0111(7) -0.0034(6)
    O4 0.0761(13) 0.0245(9) 0.0189(8) -0.0031(8) 0.0072(8) 0.0062(7)
    O5 0.0348(8) 0.0179(8) 0.0331(8) -0.0015(6) 0.0159(7) 0.0024(6)
    O6 0.0358(8) 0.0196(7) 0.0222(7) -0.0037(6) 0.0102(6) -0.0057(6)
    O1W 0.0583(11) 0.0283(8) 0.0682(13) 0.0123(9) 0.0489(11) 0.0156(9)
    O2W 0.0453(10) 0.0524(11) 0.0384(9) 0.0201(9) 0.0289(9) 0.0161(9)
    O3W 0.0399(8) 0.0279(9) 0.0331(8) -0.0027(7) 0.0126(7) -0.0066(7)
_geom_special_details
;
All e.s.d.'s (except the e.s.d. in the dihedral angle between two l.s. planes)
are estimated using the full covariance matrix. The cell e.s.d.'s are taken
into account individually in the estimation of e.s.d.'s in distances, angles
and torsion angles; correlations between e.s.d.'s in cell parameters are only
used when they are defined by crystal symmetry. An approximate (isotropic)
treatment of cell e.s.d.'s is used for estimating e.s.d.'s involving l.s.
planes.
;
loop_
    _geom_bond_atom_site_label_1
    _geom_bond_atom_site_label_2
    _geom_bond_site_symmetry_2
    _geom_bond_distance
    _geom_bond_publ_flag
    C1 O2 . 1.236(3) ?
    C1 O1 . 1.273(2) ?
    C1 C2 . 1.500(3) ?
    C2 C7 . 1.386(3) ?
    C2 C3 . 1.397(3) ?
    C3 C4 . 1.383(3) ?
    C3 H3 . 0.9300 ?
    C4 C5 . 1.394(3) ?
    C4 C8 . 1.480(3) ?
    C5 C6 . 1.383(3) ?
    C5 H5 . 0.9300 ?
    C6 C7 . 1.400(3) ?
    C6 C9 . 1.496(3) ?
    C7 H7 . 0.9300 ?
    C8 O4 . 1.210(3) ?
    C8 O3 . 1.321(3) ?
    C9 O5 . 1.244(2) ?
    C9 O6 . 1.266(3) ?
    Ni1 O6 2 1.9129(15) ?
    Ni1 O1 . 1.9292(14) yes
    Ni1 O2W . 1.9781(17) yes
    Ni1 O1W . 1.9884(18) yes
    Ni1 O3W . 2.2536(16) yes
    O3 H3A . 0.8200 ?
    O6 Ni1 2_545 1.9129(15) yes
    O1W H1W . 0.8501 ?
    O1W H2W . 0.8500 ?
    O2W H4W . 0.8501 ?
    O2W H3W . 0.8500 ?
    O3W H5W . 0.8501 ?
    O3W H6W . 0.8500 ?
loop_
    _geom_angle_atom_site_label_1
    _geom_angle_atom_site_label_2
    _geom_angle_atom_site_label_3
    _geom_angle_site_symmetry_1
    _geom_angle_site_symmetry_3
    _geom_angle
    _geom_angle_publ_flag
    O2 C1 O1 . . 123.25(18) ?
    O2 C1 C2 . . 121.17(17) ?
    O1 C1 C2 . . 115.58(16) ?
    C7 C2 C3 . . 119.92(18) ?
    C7 C2 C1 . . 120.79(17) ?
    C3 C2 C1 . . 119.28(17) ?
    C4 C3 C2 . . 120.44(18) ?
    C4 C3 H3 . . 119.8 ?
    C2 C3 H3 . . 119.8 ?
    C3 C4 C5 . . 119.43(18) ?
    C3 C4 C8 . . 121.08(18) ?
    C5 C4 C8 . . 119.48(17) ?
    C6 C5 C4 . . 120.64(18) ?
    C6 C5 H5 . . 119.7 ?
    C4 C5 H5 . . 119.7 ?
    C5 C6 C7 . . 119.76(18) ?
    C5 C6 C9 . . 119.82(18) ?
    C7 C6 C9 . . 120.37(16) ?
    C2 C7 C6 . . 119.80(17) ?
    C2 C7 H7 . . 120.1 ?
    C6 C7 H7 . . 120.1 ?
    O4 C8 O3 . . 121.55(19) ?
    O4 C8 C4 . . 124.72(19) ?
    O3 C8 C4 . . 113.73(18) ?
    O5 C9 O6 . . 124.16(18) ?
    O5 C9 C6 . . 119.96(17) ?
    O6 C9 C6 . . 115.87(16) ?
    O6 Ni1 O1 2 . 174.25(7) ?
    O6 Ni1 O2W 2 . 93.67(7) ?
    O1 Ni1 O2W . . 91.48(7) ?
    O6 Ni1 O1W 2 . 87.32(7) ?
    O1 Ni1 O1W . . 88.13(7) ?
    O2W Ni1 O1W . . 168.69(8) ?
    O6 Ni1 O3W 2 . 90.27(6) ?
    O1 Ni1 O3W . . 86.65(6) ?
    O2W Ni1 O3W . . 96.01(8) ?
    O1W Ni1 O3W . . 95.25(8) ?
    C1 O1 Ni1 . . 117.27(12) ?
    C8 O3 H3A . . 109.5 ?
    C9 O6 Ni1 . 2_545 120.96(13) ?
    Ni1 O1W H1W . . 99.8 ?
    Ni1 O1W H2W . . 105.1 ?
    H1W O1W H2W . . 105.1 ?
    Ni1 O2W H4W . . 119.7 ?
    Ni1 O2W H3W . . 127.8 ?
    H4W O2W H3W . . 105.1 ?
    Ni1 O3W H5W . . 121.4 ?
    Ni1 O3W H6W . . 108.0 ?
    H5W O3W H6W . . 105.1 ?
loop_
    _geom_torsion_atom_site_label_1
    _geom_torsion_atom_site_label_2
    _geom_torsion_atom_site_label_3
    _geom_torsion_atom_site_label_4
    _geom_torsion_site_symmetry_1
    _geom_torsion_site_symmetry_2
    _geom_torsion_site_symmetry_3
    _geom_torsion_site_symmetry_4
    _geom_torsion
    _geom_torsion_publ_flag
    O2 C1 C2 C7 . . . . 4.9(3) ?
    O1 C1 C2 C7 . . . . -176.04(17) ?
    O2 C1 C2 C3 . . . . -174.3(2) ?
    O1 C1 C2 C3 . . . . 4.8(3) ?
    C7 C2 C3 C4 . . . . 0.2(3) ?
    C1 C2 C3 C4 . . . . 179.35(17) ?
    C2 C3 C4 C5 . . . . 0.6(3) ?
    C2 C3 C4 C8 . . . . -178.15(18) ?
    C3 C4 C5 C6 . . . . -0.6(3) ?
    C8 C4 C5 C6 . . . . 178.15(19) ?
    C4 C5 C6 C7 . . . . -0.1(3) ?
    C4 C5 C6 C9 . . . . -177.68(17) ?
    C3 C2 C7 C6 . . . . -0.8(3) ?
    C1 C2 C7 C6 . . . . 179.97(17) ?
    C5 C6 C7 C2 . . . . 0.8(3) ?
    C9 C6 C7 C2 . . . . 178.38(17) ?
    C3 C4 C8 O4 . . . . 169.1(2) ?
    C5 C4 C8 O4 . . . . -9.6(3) ?
    C3 C4 C8 O3 . . . . -10.9(3) ?
    C5 C4 C8 O3 . . . . 170.43(19) ?
    C5 C6 C9 O5 . . . . -5.2(3) ?
    C7 C6 C9 O5 . . . . 177.22(18) ?
    C5 C6 C9 O6 . . . . 174.46(18) ?
    C7 C6 C9 O6 . . . . -3.1(3) ?
    O2 C1 O1 Ni1 . . . . -7.3(3) ?
    C2 C1 O1 Ni1 . . . . 173.69(13) ?
    O2W Ni1 O1 C1 . . . . -72.99(16) ?
    O1W Ni1 O1 C1 . . . . 95.70(16) ?
    O3W Ni1 O1 C1 . . . . -168.93(15) ?
    O5 C9 O6 Ni1 . . . 2_545 -6.8(3) ?
    C6 C9 O6 Ni1 . . . 2_545 173.52(12) ?
loop_
    _geom_hbond_atom_site_label_D
    _geom_hbond_atom_site_label_H
    _geom_hbond_atom_site_label_A
    _geom_hbond_site_symmetry_A
    _geom_hbond_distance_DH
    _geom_hbond_distance_HA
    _geom_hbond_distance_DA
    _geom_hbond_angle_DHA
    O3 H3A O2 1_656 0.82 1.81 2.568(2) 152.3
    O1W H1W O3 4_475 0.85 2.21 2.869(3) 133.9
    O1W H2W O5 3_566 0.85 1.94 2.680(2) 145.0
    O2W H4W O5 3_666 0.85 1.89 2.715(2) 164.7
    O3W H5W O4 2_656 0.85 2.03 2.778(2) 147.2
    O3W H6W O2 4_676 0.85 2.49 3.068(3) 125.8
    O2W H3W O1 4_575 0.85 2.34 3.123(2) 154.0
