# Supplementary material for: catena-Poly[[triaqua­nickel(II)]-μ-5-carb­oxy­benzene-1,3-dicarboxyl­ato-κ2 O 1:O 3]
Source: Acta Crystallogr Sect E Struct Rep Online. 2011 Sep 14;67(Pt 10):m1331–2. doi: 10.1107/S1600536811035227 (PMC3201226; doi:10.1107/S1600536811035227)
Supplement: Supplementary file 2 [file e-67-m1331-Isup2.hkl]

# 
# h,k,l, Fc-squared, Fo-squared, sigma(Fo-squared) and status flag 
# 
data_I
_shelx_title ' 1 in  P21/c' 
_shelx_refln_list_code          4 
_shelx_F_calc_maximum      320.36 
_exptl_crystal_F_000       656.00 
_reflns_d_resolution_high  0.8395 
 
loop_ 
 _symmetry_equiv_pos_as_xyz 
 'x, y, z' 
 '-x, y+1/2, -z+1/2' 
 '-x, -y, -z' 
 'x, -y-1/2, z-1/2' 
 
_cell_length_a     6.8380 
_cell_length_b    18.8090 
_cell_length_c    10.7050 
_cell_angle_alpha  90.000 
_cell_angle_beta  126.901 
_cell_angle_gamma  90.000 
 
_shelx_F_squared_multiplier     1.000 
 
loop_ 
 _refln_index_h 
 _refln_index_k 
 _refln_index_l 
 _refln_F_squared_calc 
 _refln_F_squared_meas 
 _refln_F_squared_sigma 
 _refln_observed_status 
   1   0   0     8346.88     8162.11    439.21 o 
   3   0   0     1641.68     1672.43     27.06 o 
   4   0   0      878.89      859.79     17.49 o 
   5   0   0      643.01      597.17     14.94 o 
   6   0   0      321.05      329.35      9.47 o 
   1   1   0     4362.79     4290.59     82.63 o 
   3   1   0     4315.48     4429.09     60.23 o 
   4   1   0      140.49      170.08      4.90 o 
   5   1   0      221.28      222.24      4.71 o 
   6   1   0      414.05      397.39      7.64 o 
   0   2   0     4672.08     4633.06    170.02 o 
   1   2   0    13124.79    12823.53    470.93 o 
   2   2   0      120.95       36.90      2.10 o 
   3   2   0      819.88      789.20     11.51 o 
   5   2   0     1203.49     1174.11     17.42 o 
   6   2   0      183.06      168.04      4.45 o 
   1   3   0     8197.12     8234.17    118.95 o 
   2   3   0     2802.38     2958.68     47.03 o 
   3   3   0     1289.45     1323.03     16.76 o 
   4   3   0      604.64      604.10      9.39 o 
   5   3   0       17.48       19.23      1.45 o 
   6   3   0      448.96      451.91      8.17 o 
   0   4   0     7211.61     6989.01    260.94 o 
   1   4   0       63.05       52.51      1.26 o 
   2   4   0     1435.06     1375.65     19.77 o 
   3   4   0     1091.45     1112.12     14.20 o 
   4   4   0     1852.68     1778.76     22.59 o 
   5   4   0     2225.06     2184.07     27.78 o 
   6   4   0       21.37       17.11      2.02 o 
   1   5   0     2893.27     3007.84     33.61 o 
   2   5   0     3384.04     3362.73     40.94 o 
   3   5   0      445.86      436.09      6.04 o 
   4   5   0      784.91      763.93     10.24 o 
   5   5   0       98.77      105.23      2.71 o 
   6   5   0      192.66      180.59      3.86 o 
   0   6   0      795.90      742.16     10.35 o 
   1   6   0      843.52      949.92     17.27 o 
   2   6   0      478.09      517.33      7.47 o 
   3   6   0       13.33       14.40      1.19 o 
   4   6   0      677.00      650.98      8.91 o 
   5   6   0      406.49      385.79      6.01 o 
   6   6   0      432.08      452.36      7.21 o 
   1   7   0      447.45      496.03      8.52 o 
   2   7   0      442.91      466.30      6.13 o 
   3   7   0      825.03      852.93     11.10 o 
   4   7   0      648.77      636.47      8.76 o 
   5   7   0      170.95      192.39      3.76 o 
   6   7   0      324.83      338.81      5.85 o 
   0   8   0      690.66      667.32     13.65 o 
   1   8   0     5392.64     5477.93     61.10 o 
   2   8   0     3780.22     3957.44     44.14 o 
   3   8   0       24.52       19.53      2.64 o 
   4   8   0      810.68      881.03     11.71 o 
   5   8   0     1163.65     1147.20     15.24 o 
   6   8   0      522.43      544.59      8.33 o 
   1   9   0     1935.94     1916.92     21.53 o 
   2   9   0      113.64      127.54      1.97 o 
   3   9   0      146.85      149.70      2.39 o 
   4   9   0      457.94      473.97      6.78 o 
   5   9   0       90.45       87.34      2.59 o 
   0  10   0       35.63       34.63      1.27 o 
   1  10   0        1.42        0.80      0.40 o 
   2  10   0      254.61      220.01      3.96 o 
   3  10   0      516.62      498.35      6.22 o 
   4  10   0       18.27       18.10      1.70 o 
   5  10   0       48.57       53.40      3.16 o 
   1  11   0      151.30      156.40      2.05 o 
   2  11   0      169.59      162.65      2.60 o 
   3  11   0      212.41      222.22      3.14 o 
   4  11   0       50.45       59.60      2.32 o 
   5  11   0       41.35       44.16      2.29 o 
   0  12   0      297.96      267.11      4.84 o 
   1  12   0     2892.03     2956.04     33.62 o 
   2  12   0      245.64      276.87      4.55 o 
   3  12   0       67.92       56.02      1.70 o 
   4  12   0      108.51      109.15      2.87 o 
   5  12   0       20.20       23.88      1.91 o 
   1  13   0       23.08       18.37      0.84 o 
   2  13   0      451.28      421.51      5.82 o 
   3  13   0       19.63       16.43      1.27 o 
   4  13   0      127.64      116.43      3.50 o 
   5  13   0       78.85       85.18      3.50 o 
   0  14   0     2662.27     2612.90     51.31 o 
   1  14   0     2126.46     2122.77     71.32 o 
   2  14   0      256.66      287.22      3.93 o 
   3  14   0      663.14      625.32      9.46 o 
   4  14   0      511.67      504.90      9.44 o 
   5  14   0       22.38       20.79      2.33 o 
   1  15   0        7.97        7.11      2.09 o 
   2  15   0      386.93      385.91      6.08 o 
   3  15   0      844.60      771.19     11.48 o 
   4  15   0       40.33       42.04      2.52 o 
   0  16   0      117.34      128.11      5.86 o 
   1  16   0      292.38      309.58      5.88 o 
   2  16   0      119.50      134.02      3.30 o 
   3  16   0       60.16       72.86      4.81 o 
   4  16   0      748.71      742.91     15.77 o 
   1  17   0      588.88      582.70     11.29 o 
   2  17   0     1111.49     1132.96     18.95 o 
   3  17   0      363.15      392.21      9.04 o 
   4  17   0      182.80      183.84      7.96 o 
   0  18   0      330.48      333.10     11.33 o 
   1  18   0      255.99      246.69      4.97 o 
   2  18   0      453.80      439.25      8.08 o 
   3  18   0      718.26      749.52     15.92 o 
   1  19   0      655.17      616.35     13.39 o 
   2  19   0      967.57     1007.42     16.96 o 
   3  19   0      973.24      903.51     21.29 o 
   0  20   0     2921.24     2824.79     79.84 o 
   1  20   0      828.82      756.37     17.48 o 
   2  20   0       35.54       46.39      2.22 o 
   1  21   0      657.33      667.17     14.57 o 
   2  21   0      854.29      835.82     17.87 o 
   0  22   0     1476.84     1442.39     41.91 o 
   1  22   0     1543.22     1587.83     32.49 o 
  -6   1   1        0.23       -0.09      1.51 o 
  -5   1   1      668.00      719.66     11.29 o 
  -4   1   1        8.16        9.93      1.60 o 
  -3   1   1        0.53        1.52      0.60 o 
  -2   1   1      562.48      517.22     11.90 o 
   0   1   1      922.15      863.33     12.33 o 
   1   1   1     1296.21     1175.37     19.23 o 
   2   1   1      135.56      130.81      2.12 o 
   3   1   1     2302.60     2530.00     28.68 o 
   4   1   1        0.49        2.30      0.96 o 
   5   1   1        5.81        3.47      1.48 o 
   6   1   1        9.90       12.24      2.14 o 
  -6   2   1        9.71        8.99      1.67 o 
  -5   2   1       12.50       12.98      1.56 o 
  -4   2   1      144.05      117.58      2.89 o 
  -3   2   1      127.92      116.03      2.82 o 
  -2   2   1      349.73      328.11      9.93 o 
  -1   2   1      458.80      479.21      6.71 o 
   0   2   1      639.42      615.99      7.23 o 
   1   2   1      561.03      541.87      6.33 o 
   2   2   1      325.81      321.91      4.02 o 
   3   2   1      157.15      175.16      3.40 o 
   4   2   1       45.06       50.99      1.65 o 
   5   2   1       22.05       19.62      1.58 o 
   6   2   1      115.35      119.99      3.40 o 
  -6   3   1        6.44        5.83      1.72 o 
  -5   3   1        4.24        6.17      1.46 o 
  -4   3   1     3242.46     3188.26     44.62 o 
  -3   3   1     1280.90     1362.67     17.09 o 
  -2   3   1     1183.61      995.99     12.46 o 
  -1   3   1      479.78      406.14      4.66 o 
   0   3   1      138.12      140.26      1.88 o 
   1   3   1        5.65        8.63      0.97 o 
   2   3   1     6431.44     6210.42    129.52 o 
   3   3   1        7.57        8.02      0.73 o 
   4   3   1        5.49        4.19      0.92 o 
   5   3   1       31.51       24.37      1.63 o 
   6   3   1      108.90      103.78      3.07 o 
  -6   4   1      100.05       96.03      3.24 o 
  -5   4   1      297.93      294.37      5.50 o 
  -4   4   1      779.81      701.58     20.36 o 
  -3   4   1       49.02       46.04      1.35 o 
  -2   4   1       36.71       33.64      1.23 o 
  -1   4   1     9542.12    10072.56    104.67 o 
   0   4   1     2027.64     1979.13     20.86 o 
   1   4   1      910.93      890.56     11.24 o 
   2   4   1      771.99      797.05      9.33 o 
   3   4   1      984.37     1024.88     12.03 o 
   4   4   1      770.71      781.02     10.57 o 
   5   4   1      216.08      213.46      4.04 o 
   6   4   1        1.70        2.12      1.64 o 
  -6   5   1      285.88      282.98      5.75 o 
  -5   5   1       27.83       29.00      1.55 o 
  -4   5   1     2380.08     2343.03     29.31 o 
  -3   5   1      273.06      290.81      4.76 o 
  -2   5   1        7.17       13.14      0.53 o 
  -1   5   1        1.15        0.93      0.32 o 
   0   5   1     1393.15     1286.21     13.50 o 
   1   5   1       94.26       87.73      3.56 o 
   2   5   1     4440.18     4458.67     46.30 o 
   3   5   1      261.66      259.91      3.60 o 
   4   5   1      489.35      461.25      6.75 o 
   5   5   1      186.91      184.76      3.79 o 
  -6   6   1      541.05      556.51      8.63 o 
  -5   6   1      877.51      862.24     11.59 o 
  -4   6   1      886.24      901.92     11.84 o 
  -3   6   1      574.89      545.92      7.31 o 
  -2   6   1      526.13      527.37      6.17 o 
  -1   6   1     7857.20     8355.27    103.98 o 
   0   6   1     6784.89     6499.89    177.93 o 
   1   6   1     1332.31     1295.11     18.19 o 
   2   6   1       45.18       67.76      1.29 o 
   3   6   1     1319.49     1350.29     15.69 o 
   4   6   1     3078.85     2995.76     37.48 o 
   5   6   1     1552.17     1577.93     20.87 o 
  -6   7   1      847.93      909.93     14.61 o 
  -5   7   1        7.07       11.02      1.29 o 
  -4   7   1     1532.75     1470.71     18.73 o 
  -3   7   1     7935.67     8142.71    101.83 o 
  -2   7   1      216.27      196.75      2.58 o 
  -1   7   1      722.22      746.27      9.45 o 
   0   7   1      458.74      383.75      4.26 o 
   1   7   1    12126.90    12169.25    311.30 o 
   2   7   1     2760.78     2938.68     30.66 o 
   3   7   1      325.56      301.39      4.07 o 
   4   7   1      546.48      567.67      8.03 o 
   5   7   1     1476.42     1492.12     19.59 o 
  -6   8   1      762.03      754.11     10.70 o 
  -5   8   1     1327.48     1377.89     17.88 o 
  -4   8   1     1201.42     1187.22     15.29 o 
  -3   8   1       91.06       86.85      1.86 o 
  -2   8   1      640.98      677.83      7.90 o 
  -1   8   1      445.64      490.94      7.10 o 
   0   8   1     5044.33     4781.77     97.13 o 
   1   8   1     5468.58     5394.90     97.89 o 
   2   8   1      776.78      722.18      7.89 o 
   3   8   1     2518.72     2491.08     26.19 o 
   4   8   1     3425.01     3367.14     41.99 o 
   5   8   1      169.71      152.75      4.37 o 
  -6   9   1       11.12       13.08      1.60 o 
  -5   9   1       62.57       71.13      2.51 o 
  -4   9   1      628.86      612.76      8.67 o 
  -3   9   1     2297.26     1973.54     27.86 o 
  -2   9   1     6857.16     7138.27     79.63 o 
  -1   9   1       24.04       36.55      1.00 o 
   0   9   1     2874.75     3079.16     32.27 o 
   1   9   1     2635.92     2457.87     44.91 o 
   2   9   1     1184.77     1197.96     12.81 o 
   3   9   1      767.90      809.00      8.96 o 
   4   9   1      203.19      211.29      4.87 o 
   5   9   1       93.28       93.40      2.84 o 
  -6  10   1       23.26       21.69      3.50 o 
  -5  10   1      966.18      963.08     12.91 o 
  -4  10   1     1160.10     1162.20     15.00 o 
  -3  10   1     1281.21     1317.68     16.82 o 
  -2  10   1     2581.96     2665.25     26.08 o 
  -1  10   1     5793.39     5876.71     72.56 o 
   0  10   1     6461.93     6474.67    125.93 o 
   1  10   1       27.68       20.78      1.56 o 
   2  10   1      620.68      570.12      6.90 o 
   3  10   1      802.27      776.14      8.62 o 
   4  10   1      715.47      700.24      9.65 o 
   5  10   1      339.72      342.58      5.70 o 
  -6  11   1       88.02       82.83      3.38 o 
  -5  11   1      130.43      148.45      3.57 o 
  -4  11   1      728.16      725.08     11.10 o 
  -3  11   1     3982.38     3949.05     49.09 o 
  -2  11   1     3889.26     3791.43     36.98 o 
  -1  11   1      189.08      177.15      3.55 o 
   0  11   1      649.32      650.60      9.30 o 
   1  11   1     4921.17     4949.00     60.93 o 
   2  11   1     1389.92     1375.15     15.84 o 
   3  11   1      832.93      856.41      9.48 o 
   4  11   1       12.64       15.99      1.41 o 
   5  11   1      265.31      257.51      7.44 o 
  -5  12   1      662.12      653.30     11.87 o 
  -4  12   1      870.11      879.19     13.16 o 
  -3  12   1       16.95       15.33      1.06 o 
  -2  12   1     1399.41     1395.51     16.15 o 
  -1  12   1     5766.56     5904.40     92.46 o 
   0  12   1     3816.39     3802.72     42.78 o 
   1  12   1     2165.67     2219.11     30.71 o 
   2  12   1      281.52      274.86      4.72 o 
   3  12   1     1100.30     1100.22     13.05 o 
   4  12   1     1003.16      991.53     15.00 o 
   5  12   1       35.05       43.11      2.66 o 
  -5  13   1        0.13        4.14      1.84 o 
  -4  13   1      194.53      224.78      5.07 o 
  -3  13   1     2471.00     2493.89     34.80 o 
  -2  13   1     2455.58     2513.96     28.69 o 
  -1  13   1      104.26      119.63      2.71 o 
   0  13   1     1033.05     1125.10     16.10 o 
   1  13   1     2099.11     2092.95     29.03 o 
   2  13   1      787.92      827.89      9.90 o 
   3  13   1      556.78      566.65      7.11 o 
   4  13   1        7.77        9.15      1.61 o 
  -5  14   1      878.38      922.37     16.19 o 
  -4  14   1      755.34      752.10     13.27 o 
  -3  14   1       39.99       42.26      1.56 o 
  -2  14   1     1753.96     1791.99     20.67 o 
  -1  14   1     1556.05     1548.32     30.88 o 
   0  14   1     5320.84     5225.69     83.60 o 
   1  14   1      530.52      583.06     10.12 o 
   2  14   1      243.64      251.99      3.86 o 
   3  14   1     1567.99     1570.77     20.03 o 
   4  14   1      555.61      580.04     14.42 o 
  -5  15   1      201.66      211.95      5.28 o 
  -4  15   1      184.88      176.06      4.40 o 
  -3  15   1     1391.03     1455.36     18.64 o 
  -2  15   1     5144.47     5244.62     64.71 o 
  -1  15   1      188.79      196.98      4.03 o 
   0  15   1     5811.23     5685.13    111.58 o 
   1  15   1     1309.87     1296.53     21.47 o 
   2  15   1      865.40      868.11     14.70 o 
   3  15   1       51.41       60.59      2.14 o 
   4  15   1        3.49        2.90      2.20 o 
  -4  16   1      414.70      389.12      9.20 o 
  -3  16   1       19.79       19.22      1.91 o 
  -2  16   1        2.98        5.99      2.51 o 
  -1  16   1     2750.84     2685.06     43.43 o 
   1  16   1       32.64       38.70      5.08 o 
   2  16   1       18.95       20.93      1.60 o 
   3  16   1      806.02      820.53     14.11 o 
   4  16   1      470.47      466.33     10.83 o 
  -4  17   1      483.62      498.42     15.96 o 
  -3  17   1      577.56      589.42     12.78 o 
  -2  17   1       63.74       63.38      2.42 o 
  -1  17   1      243.76      260.67      5.15 o 
   0  17   1      407.62      372.26      8.61 o 
   1  17   1      597.87      593.35     10.27 o 
   2  17   1     1907.91     1889.00     30.89 o 
   3  17   1      523.65      490.99      8.97 o 
  -4  18   1       53.90       48.94      4.18 o 
  -3  18   1        3.39        0.21      1.88 o 
  -2  18   1      326.67      321.09      6.21 o 
  -1  18   1        2.60        6.25      1.22 o 
   0  18   1      209.25      223.39      5.93 o 
   1  18   1       37.17       33.29      2.37 o 
   2  18   1        1.41        2.11      1.52 o 
   3  18   1       85.89       98.88      4.47 o 
  -3  19   1       61.51       68.01      3.55 o 
  -2  19   1      231.20      234.76      5.00 o 
  -1  19   1       67.39       76.08      3.39 o 
   0  19   1        3.16        5.21      2.93 o 
   1  19   1        1.90        0.68      1.90 o 
   2  19   1      230.48      213.32      4.95 o 
   3  19   1      278.94      276.37      6.77 o 
  -3  20   1       77.29       76.12      5.44 o 
  -2  20   1       73.88       70.80      2.81 o 
  -1  20   1      178.46      179.04      5.33 o 
   0  20   1        0.64        2.09      2.07 o 
   1  20   1       51.98       49.17      3.35 o 
   2  20   1        3.77        2.93      2.07 o 
  -2  21   1       87.23       95.11      5.65 o 
  -1  21   1        2.18        3.55      2.07 o 
   0  21   1      462.55      480.60     10.98 o 
   1  21   1       19.69       24.84      8.15 o 
  -1  22   1       11.14       15.46      2.50 o 
   0  22   1        2.49        4.46      2.20 o 
  -7   0   2       72.50       75.03      4.58 o 
  -6   0   2      180.70      191.84      6.36 o 
  -5   0   2     3662.30     3775.44     74.23 o 
  -4   0   2     1332.55     1394.72     28.13 o 
  -3   0   2     2630.12     2654.78     51.96 o 
  -2   0   2   102628.08   111802.74   2152.89 o 
  -1   0   2     8015.44     8670.41    241.91 o 
   0   0   2       60.87       27.98      3.48 o 
   1   0   2     1455.55     1516.09     29.99 o 
   2   0   2        6.91       13.47      1.85 o 
   3   0   2      376.70      407.61      9.06 o 
   4   0   2     1550.98     1616.36     26.86 o 
   5   0   2      127.70      133.19      4.06 o 
  -7   1   2      251.66      252.34      5.81 o 
  -6   1   2      133.57      142.58      3.71 o 
  -5   1   2      968.09      911.35     13.70 o 
  -4   1   2     6887.69     6909.93     94.55 o 
  -3   1   2     3712.57     3764.14     51.66 o 
  -2   1   2     4775.01     5165.44     70.34 o 
   0   1   2    11953.88    10882.05    175.92 o 
   1   1   2    16840.17    17613.48    729.53 o 
   2   1   2      367.73      359.93      8.31 o 
   4   1   2      110.15      119.30      2.47 o 
   5   1   2     1211.91     1173.52     14.35 o 
  -7   2   2      151.66      157.46      4.45 o 
  -6   2   2      430.10      433.99      7.64 o 
  -5   2   2     1392.17     1330.37     19.34 o 
  -4   2   2      225.33      190.99      4.19 o 
  -3   2   2     2525.85     2734.46     53.22 o 
  -2   2   2     2643.18     2508.21     48.64 o 
  -1   2   2    16145.52    16035.08    199.41 o 
   0   2   2     8543.85     8404.56    261.84 o 
   1   2   2      203.13      253.85      3.93 o 
   2   2   2     2724.03     2762.98     31.21 o 
   3   2   2     1034.01     1110.40     14.44 o 
   4   2   2     1100.16     1131.92     13.64 o 
   5   2   2      258.52      270.21      4.32 o 
  -7   3   2      176.78      172.90      4.55 o 
  -6   3   2      125.23      131.57      3.61 o 
  -5   3   2      307.32      293.57      5.38 o 
  -4   3   2     6041.89     6122.01     98.35 o 
  -3   3   2     6125.09     5920.21     80.85 o 
  -2   3   2        4.73       11.00      0.71 o 
  -1   3   2      592.70      527.34      6.75 o 
   0   3   2     6954.78     6833.68    144.29 o 
   1   3   2    10519.26    10650.45    424.93 o 
   2   3   2     1961.93     1962.96     20.70 o 
   3   3   2       89.21       99.83      2.01 o 
   4   3   2      157.15      175.29      3.04 o 
   5   3   2      352.58      339.26      5.19 o 
  -7   4   2      241.79      234.16      5.39 o 
  -6   4   2      433.15      399.83      7.21 o 
  -5   4   2      997.82      985.36     14.65 o 
  -4   4   2      837.15      805.72     10.61 o 
  -3   4   2      181.37      181.78      3.11 o 
  -2   4   2      190.63      222.90      3.15 o 
  -1   4   2      217.71      166.68      2.44 o 
   0   4   2     2567.43     2337.37     26.70 o 
   1   4   2     1303.98     1374.40     13.66 o 
   2   4   2     1953.67     1984.03     22.75 o 
   3   4   2     3156.33     3146.64     35.73 o 
   4   4   2      835.90      859.94     10.59 o 
   5   4   2      388.73      360.92      5.97 o 
  -7   5   2      240.18      238.49      5.43 o 
  -6   5   2       60.80       54.09      2.54 o 
  -5   5   2      163.65      150.77      3.54 o 
  -4   5   2     2296.33     2291.06     28.59 o 
  -3   5   2     3003.77     2825.28     55.71 o 
  -2   5   2        6.47        5.16      0.60 o 
  -1   5   2       43.06       29.99      0.94 o 
   0   5   2     7899.84     7925.65    195.84 o 
   1   5   2     5106.05     5146.87     70.62 o 
   2   5   2      838.77      903.84     10.67 o 
   3   5   2      293.21      296.14      4.12 o 
   4   5   2       15.43       16.32      1.28 o 
   5   5   2      110.69      114.50      3.06 o 
  -6   6   2      405.36      373.42      9.05 o 
  -5   6   2      339.71      347.00      5.33 o 
  -4   6   2      399.23      435.32      6.11 o 
  -3   6   2      676.60      704.48     11.77 o 
  -2   6   2       23.76       26.83      1.11 o 
  -1   6   2       31.60       24.54      0.83 o 
   0   6   2     4731.24     4463.67     61.14 o 
   1   6   2        3.95        7.13      0.47 o 
   2   6   2      778.45      766.60      9.14 o 
   3   6   2      596.21      577.83      7.20 o 
   4   6   2     2088.72     2160.90     25.05 o 
   5   6   2       70.70       72.54      2.59 o 
  -6   7   2        0.03        3.39      1.56 o 
  -5   7   2      216.00      238.45      4.05 o 
  -4   7   2      391.53      358.48      5.20 o 
  -3   7   2      820.71      841.70     14.40 o 
  -2   7   2      205.84      218.50      2.87 o 
  -1   7   2     1739.09     1707.61     23.66 o 
   0   7   2      203.37      193.62      2.53 o 
   1   7   2     5091.40     5195.19     64.17 o 
   2   7   2      309.79      351.92      4.59 o 
   3   7   2       11.69       10.83      0.86 o 
   4   7   2      284.09      304.14      4.51 o 
   5   7   2      312.51      283.40      5.91 o 
  -6   8   2      697.27      738.13     14.22 o 
  -5   8   2      242.73      277.53      4.51 o 
  -4   8   2     1003.86      998.44     12.92 o 
  -3   8   2     3074.70     3145.26     94.32 o 
  -2   8   2      200.68      213.29      2.54 o 
  -1   8   2     4979.51     4932.72     96.37 o 
   0   8   2    15718.50    16385.84    470.58 o 
   1   8   2      150.90      162.37      2.54 o 
   2   8   2     1247.09     1254.28     16.10 o 
   3   8   2      890.66      889.99      9.87 o 
   4   8   2      622.18      676.34      8.62 o 
   5   8   2        9.08       11.89      1.70 o 
  -6   9   2       13.48       13.53      1.55 o 
  -5   9   2       30.02       35.70      2.15 o 
  -4   9   2      404.34      394.65      5.65 o 
  -3   9   2      201.14      210.73      3.60 o 
  -2   9   2       28.94       25.93      0.76 o 
  -1   9   2      184.86      198.32     13.57 o 
   0   9   2      210.84      232.87      3.97 o 
   1   9   2      248.44      240.90      3.55 o 
   2   9   2      551.89      540.69      7.40 o 
   3   9   2      492.84      476.35      5.65 o 
   4   9   2      688.93      696.06     12.70 o 
   5   9   2      393.03      403.80      7.03 o 
  -6  10   2       32.17       32.34      2.21 o 
  -5  10   2       12.48        9.08      1.28 o 
  -4  10   2      160.85      166.12      3.01 o 
  -3  10   2      306.47      359.70      4.57 o 
  -2  10   2        0.39        0.02      0.66 o 
  -1  10   2      413.89      418.94      8.78 o 
   0  10   2      919.31      932.03     13.90 o 
   1  10   2       72.46      100.60      1.93 o 
   2  10   2      332.14      324.81      5.00 o 
   3  10   2      256.43      250.80      3.42 o 
   4  10   2       76.83       78.25      2.39 o 
  -6  11   2        4.22        3.16      1.99 o 
  -5  11   2        1.18        0.01      1.38 o 
  -4  11   2       10.17       11.00      1.45 o 
  -3  11   2      249.44      212.79      3.39 o 
  -2  11   2        3.44        4.41      0.64 o 
  -1  11   2      523.91      499.55      8.59 o 
   0  11   2      652.36      696.45      7.53 o 
   1  11   2      197.06      208.50      3.17 o 
   2  11   2       45.82       33.59      1.51 o 
   3  11   2      145.52      156.52      2.49 o 
   4  11   2      499.53      478.57      8.47 o 
  -6  12   2       78.50       83.84      3.56 o 
  -5  12   2       81.81       79.37      3.01 o 
  -4  12   2        6.46        7.08      1.52 o 
  -3  12   2       47.66       36.69      1.36 o 
  -2  12   2      328.86      329.85      4.64 o 
  -1  12   2     1363.99     1341.86     19.11 o 
   0  12   2      672.76      628.22      6.89 o 
   1  12   2       53.74       39.24      1.34 o 
   2  12   2      150.22      143.62      2.28 o 
   3  12   2       25.97       22.93      1.13 o 
   4  12   2       35.41       40.14      2.21 o 
  -5  13   2       52.65       61.07      2.95 o 
  -4  13   2      215.32      204.22      4.07 o 
  -3  13   2     1216.64     1182.41     15.26 o 
  -2  13   2       10.93       11.23      1.22 o 
  -1  13   2       39.05       42.59      1.93 o 
   0  13   2      440.25      432.80      5.85 o 
   1  13   2      172.91      179.41      2.67 o 
   2  13   2      296.56      329.56      4.47 o 
   3  13   2      138.57      133.54      2.57 o 
   4  13   2      408.40      419.50      7.30 o 
  -5  14   2      151.47      156.19      4.30 o 
  -4  14   2        0.96        3.31      1.35 o 
  -3  14   2      162.86      143.34      2.72 o 
  -2  14   2     1991.01     1995.85     24.92 o 
  -1  14   2      636.03      668.11     11.51 o 
   0  14   2      916.73      872.67     12.73 o 
   1  14   2        5.65        4.88      1.27 o 
   2  14   2       74.73       70.45      1.93 o 
   3  14   2      149.83      149.73      2.98 o 
   4  14   2       44.38       41.76      2.52 o 
  -5  15   2      323.13      352.43      6.43 o 
  -4  15   2      193.85      180.16      3.92 o 
  -3  15   2      948.19      923.13     12.15 o 
  -2  15   2      536.92      530.05      7.10 o 
  -1  15   2       33.91       39.80      1.56 o 
   0  15   2      520.25      500.79      8.79 o 
   1  15   2     1149.34     1067.75     17.76 o 
   2  15   2      310.71      339.96      6.45 o 
   3  15   2      144.32      152.33      3.28 o 
  -5  16   2       10.43       11.58      1.77 o 
  -4  16   2        2.63        7.46      2.11 o 
  -3  16   2       31.38       38.52      1.99 o 
  -2  16   2      250.73      260.97      5.24 o 
  -1  16   2      415.83      420.78      7.68 o 
   0  16   2      500.42      485.38     10.70 o 
   1  16   2      323.30      257.65      5.15 o 
   2  16   2      400.00      402.81      7.65 o 
   3  16   2     1849.58     1781.61     30.91 o 
  -4  17   2      848.88      804.27     24.44 o 
  -3  17   2     1054.62     1070.62     21.95 o 
  -2  17   2      212.16      194.53      7.13 o 
  -1  17   2      468.67      467.03      8.41 o 
   0  17   2      919.44      908.40     19.42 o 
   1  17   2      459.66      510.12     11.29 o 
   2  17   2     1715.03     1690.39     27.87 o 
   3  17   2        9.65       10.59      1.76 o 
  -4  18   2        3.38        8.36      2.93 o 
  -3  18   2       19.97       22.77      2.20 o 
  -2  18   2      181.66      163.12      3.87 o 
  -1  18   2     1102.51     1058.35     17.73 o 
   0  18   2      966.38      881.75     18.50 o 
   1  18   2       17.61       13.85      2.07 o 
   2  18   2     1200.22     1146.97     19.19 o 
  -4  19   2      623.97      599.80     18.91 o 
  -3  19   2      694.06      679.47     14.58 o 
  -2  19   2      406.30      407.45      7.67 o 
  -1  19   2      425.28      415.69      9.50 o 
   0  19   2      739.75      751.71     17.05 o 
   1  19   2     1196.24     1092.39     22.71 o 
   2  19   2      543.54      556.65     19.11 o 
  -3  20   2      122.97      117.96      4.28 o 
  -2  20   2     2001.87     1972.14     32.35 o 
  -1  20   2     1835.42     1804.97     36.67 o 
   0  20   2      257.46      256.73      6.82 o 
   1  20   2      197.71      195.90     11.52 o 
  -2  21   2      523.04      547.73     12.19 o 
  -1  21   2      140.50      157.54      5.03 o 
   0  21   2      540.21      472.89     10.99 o 
   1  21   2     1164.61     1088.54     22.99 o 
  -1  22   2     2095.31     2158.95     47.23 o 
  -7   1   3      176.46      166.95      4.39 o 
  -6   1   3        9.30        8.76      1.61 o 
  -5   1   3       46.39       40.24      1.93 o 
  -4   1   3       39.93       43.31      1.77 o 
  -3   1   3      739.51      713.10     10.37 o 
  -2   1   3     5468.10     5435.81    150.87 o 
  -1   1   3     1163.72     1045.79     17.33 o 
   1   1   3     7333.31     7699.15    188.57 o 
   2   1   3        1.49       -0.32      0.60 o 
   3   1   3       42.24       59.73      1.74 o 
   4   1   3        0.89        0.60      1.10 o 
   5   1   3       49.04       52.03      2.13 o 
  -7   2   3        3.82        6.45      1.86 o 
  -6   2   3       50.97       42.71      2.24 o 
  -5   2   3        0.37        0.85      1.05 o 
  -4   2   3       39.86       37.34      1.99 o 
  -3   2   3       97.23       68.55      2.51 o 
  -1   2   3      771.23      678.71     16.68 o 
   1   2   3       23.39       40.78      1.75 o 
   2   2   3      185.49      191.94      2.85 o 
   3   2   3       26.51       28.74      1.34 o 
   4   2   3        5.22        5.09      1.15 o 
   5   2   3       12.36       12.70      1.57 o 
  -7   3   3       39.08       34.53      2.35 o 
  -6   3   3      169.83      167.40      3.97 o 
  -5   3   3      831.27      820.56     17.42 o 
  -4   3   3       50.20       46.03      3.35 o 
  -3   3   3     4062.46     4023.60     77.96 o 
  -2   3   3     5756.76     5759.65     70.69 o 
  -1   3   3      109.98       90.27      1.91 o 
   1   3   3     1844.84     1694.05     19.59 o 
   2   3   3        0.90        1.12      0.75 o 
   3   3   3        8.55       12.19      1.13 o 
   4   3   3      177.17      170.86      3.17 o 
   5   3   3       91.50       85.94      2.53 o 
  -7   4   3      116.35      109.08      3.50 o 
  -6   4   3      356.43      348.47      6.38 o 
  -5   4   3       40.59       48.14      2.66 o 
  -4   4   3      556.83      549.84      8.46 o 
  -3   4   3      848.62      857.65     17.52 o 
  -2   4   3      535.56      561.26      6.58 o 
  -1   4   3       41.24       25.95      2.17 o 
   0   4   3     3016.81     3022.85     42.58 o 
   1   4   3      276.28      240.66      3.59 o 
   2   4   3     1612.83     1557.28     18.11 o 
   3   4   3      170.80      167.74      2.91 o 
   4   4   3      203.01      218.32      3.71 o 
   5   4   3      127.81      116.92      2.85 o 
  -7   5   3       47.86       47.63      2.65 o 
  -6   5   3       71.83       67.09      2.65 o 
  -5   5   3       76.34       82.37      2.61 o 
  -4   5   3      738.53      735.01      9.64 o 
  -3   5   3     3045.89     3012.40     41.98 o 
  -2   5   3      396.33      401.93      4.49 o 
  -1   5   3     1347.44     1325.90     23.22 o 
   0   5   3     7467.42     7522.73    190.80 o 
   1   5   3     4022.59     3970.78     57.22 o 
   2   5   3       12.38       14.31      0.93 o 
   3   5   3       12.37       13.22      1.15 o 
   4   5   3      935.55      929.10     11.56 o 
   5   5   3      545.35      534.35      7.46 o 
  -7   6   3      340.62      339.05      7.45 o 
  -6   6   3      407.97      408.35      7.16 o 
  -5   6   3      193.95      216.72      4.28 o 
  -4   6   3      155.40      176.59      2.98 o 
  -3   6   3     2306.69     2327.10     32.61 o 
  -2   6   3     3273.96     3316.89     35.02 o 
  -1   6   3      671.94      692.33     10.65 o 
   0   6   3      937.79      946.72     11.08 o 
   1   6   3       74.78       89.09      1.40 o 
   2   6   3     3120.67     2969.77     37.24 o 
   3   6   3     3236.70     3219.61     36.70 o 
   4   6   3        1.40        2.46      1.23 o 
  -7   7   3      142.62      147.52      4.23 o 
  -6   7   3      132.79      120.66      4.11 o 
  -5   7   3     1974.80     2078.96     26.23 o 
  -4   7   3      799.81      779.14     10.22 o 
  -3   7   3      519.33      510.35     11.75 o 
  -2   7   3      315.58      363.96      4.54 o 
  -1   7   3     8434.84     8192.11    102.46 o 
   0   7   3    11007.07    10777.73    287.44 o 
   1   7   3     3991.12     3808.13     43.97 o 
   2   7   3       24.36       28.82      3.46 o 
   3   7   3     1362.23     1329.72     15.73 o 
   4   7   3      180.96      177.48      3.30 o 
  -7   8   3      431.24      432.06      7.94 o 
  -6   8   3      467.66      418.23      7.33 o 
  -5   8   3      169.75      168.50      3.19 o 
  -4   8   3        3.86        8.81      1.01 o 
  -3   8   3      846.49      785.52      9.28 o 
  -2   8   3     2080.94     1938.30     22.24 o 
  -1   8   3     6724.12     6795.34     95.19 o 
   0   8   3      166.67      217.78      2.93 o 
   1   8   3     1671.05     1630.60     20.61 o 
   2   8   3     2120.52     2118.06     26.81 o 
   3   8   3      761.84      729.23      8.35 o 
   4   8   3      649.38      647.19      8.41 o 
  -6   9   3       10.28       16.92      1.52 o 
  -5   9   3      240.07      233.36      3.97 o 
  -4   9   3     6650.79     6939.35     85.00 o 
  -3   9   3     2530.32     2537.37     28.84 o 
  -2   9   3       13.03       21.94      0.74 o 
  -1   9   3      325.61      267.46      4.24 o 
   0   9   3     5393.37     5185.12     54.15 o 
   1   9   3     2692.84     2723.55     30.97 o 
   2   9   3     2220.14     2192.68     25.29 o 
   3   9   3        6.08        7.03      0.97 o 
   4   9   3     1239.09     1212.68     19.03 o 
  -6  10   3      689.68      666.67     10.70 o 
  -5  10   3      533.97      518.34      7.35 o 
  -4  10   3      113.92      123.78      2.36 o 
  -3  10   3     2622.28     2582.96     28.88 o 
  -2  10   3     2807.50     2877.05     39.78 o 
  -1  10   3      602.93      613.38      9.06 o 
   0  10   3       33.43       41.52      1.12 o 
   1  10   3      177.68      197.35      3.14 o 
   2  10   3      350.05      388.17      5.15 o 
   3  10   3     1827.02     1858.53     19.99 o 
   4  10   3      173.55      173.18      3.30 o 
  -6  11   3       44.45       51.19      2.77 o 
  -5  11   3      850.30      850.27     14.81 o 
  -4  11   3     3977.21     4021.41     50.50 o 
  -3  11   3     3710.25     3713.41     42.37 o 
  -2  11   3      212.99      228.11      3.32 o 
  -1  11   3     1911.98     1908.19     23.73 o 
   0  11   3     2827.47     2744.58     32.39 o 
   1  11   3     1375.06     1382.47     17.62 o 
   2  11   3      768.00      775.11      9.45 o 
   3  11   3       62.48       64.33      1.76 o 
   4  11   3      454.18      434.27      6.63 o 
  -6  12   3      618.40      627.31     11.70 o 
  -5  12   3      172.03      177.61      3.91 o 
  -4  12   3       10.03       11.85      1.40 o 
  -3  12   3     2548.56     2571.85     32.29 o 
  -2  12   3     2736.68     2636.07     36.52 o 
  -1  12   3     4633.56     4697.86     76.00 o 
   0  12   3       11.25       11.42      0.80 o 
   1  12   3      518.96      566.01      7.00 o 
   2  12   3      718.17      715.57      8.78 o 
   3  12   3      309.38      310.23      4.15 o 
   4  12   3      411.04      409.60      6.46 o 
  -6  13   3        0.54        8.49      2.79 o 
  -5  13   3      786.92      770.80     11.94 o 
  -4  13   3     1562.44     1578.91     22.75 o 
  -3  13   3      875.67      861.70     11.31 o 
  -2  13   3        7.16        9.74      1.02 o 
  -1  13   3     1013.55      995.52     16.70 o 
   0  13   3     1322.66     1352.87     19.43 o 
   1  13   3     1885.74     1852.55     23.33 o 
   2  13   3      254.69      286.43      4.12 o 
   3  13   3      203.15      196.17      3.31 o 
  -6  14   3      501.09      498.35      8.57 o 
  -5  14   3      196.79      208.87      4.48 o 
  -4  14   3      114.70      135.35      3.22 o 
  -3  14   3      288.71      298.01      4.57 o 
  -2  14   3     7916.58     7988.74    111.15 o 
  -1  14   3     1783.41     1845.18     23.44 o 
   0  14   3        0.68        1.66      1.01 o 
   1  14   3      488.30      488.19      7.61 o 
   2  14   3      563.43      564.57      7.80 o 
   3  14   3      693.09      675.70      9.32 o 
  -5  15   3      622.96      615.63     10.56 o 
  -4  15   3     2180.78     2260.90     32.18 o 
  -3  15   3      303.17      289.17      4.45 o 
  -2  15   3     2853.31     2825.71     35.51 o 
  -1  15   3     1513.14     1520.49     21.78 o 
   0  15   3      483.25      567.37      9.40 o 
   1  15   3      474.53      550.89      8.55 o 
   2  15   3      121.45      129.30      3.37 o 
   3  15   3        4.06        8.16      1.93 o 
  -5  16   3      106.47      109.70      3.27 o 
  -4  16   3       93.88       98.80      3.38 o 
  -3  16   3      854.85      906.80     13.27 o 
  -2  16   3      416.19      445.48      7.03 o 
  -1  16   3      803.69      778.23     13.31 o 
   0  16   3      369.22      381.75      8.90 o 
   1  16   3      462.53      450.00     10.29 o 
   2  16   3     1066.21     1068.25     20.19 o 
   3  16   3      675.23      655.16     11.65 o 
  -5  17   3      183.45      170.35      7.12 o 
  -4  17   3       55.11       64.84      4.60 o 
  -3  17   3      308.25      298.14      7.26 o 
  -2  17   3      673.26      644.24     11.18 o 
  -1  17   3      644.79      653.64     11.34 o 
   0  17   3     1128.85     1085.16     22.42 o 
   1  17   3      791.78      709.55     15.34 o 
   2  17   3        2.35        5.66      2.21 o 
  -4  18   3       33.55       41.82      4.18 o 
  -3  18   3       34.68       30.02      2.37 o 
  -2  18   3      670.01      708.75     12.31 o 
  -1  18   3       71.47       77.85      2.64 o 
   0  18   3      109.08      105.60      7.53 o 
   1  18   3       35.11       36.61      2.66 o 
   2  18   3      380.73      386.38      9.20 o 
  -4  19   3       75.07       78.24      5.44 o 
  -3  19   3       42.12       43.10      2.66 o 
  -2  19   3       17.09       16.65      1.76 o 
  -1  19   3       68.78       67.72      3.39 o 
   0  19   3       47.78       37.95      2.66 o 
   1  19   3      148.48      130.23      4.58 o 
  -3  20   3      149.61      147.67      4.74 o 
  -2  20   3       19.97       18.84      1.84 o 
  -1  20   3      224.78      227.29      6.22 o 
   0  20   3       33.37       32.23      2.66 o 
   1  20   3       38.54       34.35      2.80 o 
  -2  21   3      173.29      189.85      4.41 o 
  -1  21   3      126.15      125.17      5.23 o 
   0  21   3       18.16       15.63      2.50 o 
  -7   0   4     1602.80     1637.62     34.10 o 
  -6   0   4     1476.20     1575.42     32.33 o 
  -5   0   4       99.22       91.49     10.68 o 
  -4   0   4    25646.89    28650.84    554.22 o 
  -3   0   4    10631.71    11452.47    182.35 o 
  -2   0   4       24.34       23.43      2.09 o 
  -1   0   4      391.72      425.63     11.38 o 
   0   0   4     2955.79     3119.03     50.48 o 
   1   0   4     2403.63     2285.07     37.35 o 
   2   0   4     2623.45     2350.32     38.43 o 
   3   0   4      301.38      265.65      5.77 o 
   4   0   4      279.68      241.39      8.22 o 
  -7   1   4        4.74       14.24      1.96 o 
  -6   1   4      287.32      302.70      5.75 o 
  -5   1   4     1388.26     1395.65     20.16 o 
  -4   1   4     7475.28     7827.70    106.84 o 
  -3   1   4     2770.65     2608.49     29.81 o 
  -2   1   4     4858.83     4702.70     94.93 o 
  -1   1   4      859.44      910.47     13.08 o 
   0   1   4     2603.53     2499.21     28.77 o 
   1   1   4      695.41      724.33      8.73 o 
   2   1   4        2.65        0.76      0.96 o 
   3   1   4     1192.33     1155.25     13.91 o 
   4   1   4     2327.18     2313.93     26.99 o 
  -7   2   4      465.00      419.78      7.64 o 
  -6   2   4      791.83      747.07     11.72 o 
  -5   2   4       12.46       12.85      1.40 o 
  -4   2   4        4.28       11.02      1.14 o 
  -3   2   4    18807.29    20072.48    320.09 o 
  -2   2   4     3575.23     3339.42    209.38 o 
  -1   2   4       65.56      102.33      1.87 o 
   0   2   4      103.64      139.16      2.48 o 
   1   2   4     2948.80     2978.89     41.90 o 
   2   2   4     2189.77     2092.38     23.94 o 
   3   2   4      804.16      805.21      9.99 o 
   4   2   4      124.00      119.69      2.82 o 
  -7   3   4        0.02        2.93      1.67 o 
  -6   3   4      303.27      330.46      6.07 o 
  -5   3   4     1367.72     1379.14     27.89 o 
  -4   3   4     1971.33     1988.81     39.32 o 
  -3   3   4      525.06      501.33     19.11 o 
  -2   3   4      323.16      361.17      7.72 o 
  -1   3   4     2183.67     2323.43     37.72 o 
   0   3   4     7806.69     7686.45     96.24 o 
   1   3   4     4075.78     4052.40     46.40 o 
   2   3   4       12.58       15.26      2.37 o 
   3   3   4      117.48      115.00      2.47 o 
   4   3   4      256.68      260.99      4.28 o 
  -7   4   4      391.30      358.45      6.85 o 
  -6   4   4      411.64      367.52      6.54 o 
  -5   4   4     1032.83     1018.72     21.20 o 
  -4   4   4     1298.50     1257.66     16.15 o 
  -3   4   4     2390.28     2342.66     33.07 o 
  -2   4   4      916.62      863.35     14.42 o 
  -1   4   4      205.34      216.47      3.17 o 
   0   4   4      260.71      264.94      4.23 o 
   1   4   4     3827.65     3878.89     44.48 o 
   2   4   4     3248.08     3177.71     36.39 o 
   3   4   4      917.69      896.75     11.00 o 
   4   4   4       19.25       21.97      1.52 o 
  -7   5   4       14.01       12.86      1.93 o 
  -6   5   4       70.89       72.71      2.80 o 
  -5   5   4      691.04      714.15     10.83 o 
  -4   5   4     2190.23     2333.62     26.66 o 
  -3   5   4       40.86       45.91      1.28 o 
  -2   5   4     1326.15     1419.01     23.43 o 
  -1   5   4     1336.91     1416.23     18.02 o 
   0   5   4     2646.92     2694.17     34.01 o 
   1   5   4     5174.63     4860.98     63.84 o 
   2   5   4      353.73      365.61      5.16 o 
   3   5   4      172.90      172.88      3.11 o 
   4   5   4      106.99      101.57      2.65 o 
  -7   6   4      149.00      150.08      4.07 o 
  -6   6   4      152.50      139.42      4.78 o 
  -5   6   4      328.99      311.66      5.48 o 
  -4   6   4      208.15      199.23      2.97 o 
  -3   6   4      466.48      462.75      6.28 o 
  -2   6   4     1748.33     1643.68     23.28 o 
  -1   6   4     2627.73     2714.78     34.18 o 
   0   6   4      126.58      120.56      1.94 o 
   1   6   4      521.78      550.33      7.47 o 
   2   6   4     4917.51     4931.59     56.10 o 
   3   6   4       59.37       68.79      2.06 o 
   4   6   4        9.17        8.61      1.38 o 
  -7   7   4       77.37       85.63      3.24 o 
  -6   7   4        3.61        5.64      1.87 o 
  -5   7   4      605.96      588.21      9.18 o 
  -4   7   4      625.82      695.27      8.44 o 
  -3   7   4        0.61        8.11      2.64 o 
  -2   7   4       29.13       32.79      1.35 o 
  -1   7   4     3070.85     3056.59     38.37 o 
   0   7   4     1007.20     1016.37     11.95 o 
   1   7   4      286.86      290.92      3.89 o 
   2   7   4      245.17      242.41      3.60 o 
   3   7   4      842.62      790.50      9.90 o 
   4   7   4       84.55       75.75      2.30 o 
  -7   8   4       94.25      105.60      4.47 o 
  -6   8   4      184.92      174.32      4.25 o 
  -5   8   4        4.09        5.35      1.03 o 
  -4   8   4       18.94       18.00      1.02 o 
  -3   8   4     2693.45     2692.18     31.03 o 
  -2   8   4     5138.15     5323.96     74.65 o 
  -1   8   4       45.65       29.99      1.12 o 
   0   8   4       17.02       17.29      0.84 o 
   1   8   4      398.48      385.98      4.95 o 
   2   8   4      316.09      328.61      4.57 o 
   3   8   4        7.30       11.48      1.37 o 
   4   8   4       19.75       26.35      1.65 o 
  -7   9   4        7.78        8.32      2.25 o 
  -6   9   4      130.08      131.54      3.48 o 
  -5   9   4      119.78      105.54      2.33 o 
  -4   9   4      228.22      238.50      3.42 o 
  -3   9   4        1.33        2.34      0.78 o 
  -2   9   4       24.50       21.13      1.01 o 
  -1   9   4      561.96      581.62      8.12 o 
   0   9   4      973.51      959.46     11.38 o 
   1   9   4     1083.77     1061.48     12.48 o 
   2   9   4     2735.15     2617.14     30.08 o 
   3   9   4     1012.34      966.95     11.86 o 
   4   9   4        0.55        0.53      1.46 o 
  -6  10   4       10.78       12.27      1.85 o 
  -5  10   4       52.61       57.35      1.95 o 
  -4  10   4       69.95       65.55      1.62 o 
  -3  10   4      271.72      250.97      3.46 o 
  -2  10   4       34.65       40.74      1.13 o 
  -1  10   4      243.10      275.30      3.97 o 
   0  10   4      276.26      239.52      2.99 o 
   1  10   4      162.62      159.54      2.60 o 
   2  10   4      381.84      375.71      5.09 o 
   3  10   4        0.22        1.82      1.16 o 
  -6  11   4        0.32       -2.34      1.56 o 
  -5  11   4        8.79        4.45      1.40 o 
  -4  11   4       18.21       13.64      2.01 o 
  -3  11   4        8.10        9.79      1.28 o 
  -2  11   4       66.58       73.05      1.87 o 
  -1  11   4       47.20       45.23      1.60 o 
   0  11   4       22.87       25.68      0.94 o 
   1  11   4      262.46      257.98      3.69 o 
   2  11   4      149.90      159.93      2.80 o 
   3  11   4       71.97       82.95      2.29 o 
  -6  12   4       27.36       27.36      3.02 o 
  -5  12   4       39.48       49.93      2.16 o 
  -4  12   4      433.31      447.45      7.28 o 
  -3  12   4      607.56      595.33      8.07 o 
  -2  12   4      557.97      537.73      9.37 o 
  -1  12   4        6.27        8.74      0.82 o 
   0  12   4      116.48      118.92      2.09 o 
   1  12   4      151.29      142.23      2.59 o 
   2  12   4       91.90      102.99      3.65 o 
   3  12   4       17.88       20.53      2.06 o 
  -6  13   4       33.63       31.21      2.16 o 
  -5  13   4      290.32      301.07      7.26 o 
  -4  13   4       47.34       57.66      4.17 o 
  -3  13   4      269.19      262.35      4.49 o 
  -2  13   4      481.59      522.80      7.98 o 
  -1  13   4      749.36      752.06     11.12 o 
   0  13   4      573.41      522.93      6.48 o 
   1  13   4      156.26      152.51      2.78 o 
   2  13   4       60.37       64.58      2.07 o 
   3  13   4      333.28      343.47      9.82 o 
  -6  14   4       39.97       33.80      2.16 o 
  -5  14   4       63.60       79.34      2.79 o 
  -4  14   4     1315.54     1393.26     20.29 o 
  -3  14   4      165.54      172.17      3.34 o 
  -2  14   4      965.96      948.72     13.83 o 
  -1  14   4       17.90       32.49      1.51 o 
   0  14   4      724.18      693.59     10.42 o 
   1  14   4       18.75       32.57      1.72 o 
   2  14   4       89.52       85.28      2.30 o 
   3  14   4       10.24       12.37      1.88 o 
  -5  15   4      339.40      324.22      5.96 o 
  -4  15   4      594.99      651.42     10.17 o 
  -3  15   4      337.00      330.44      5.49 o 
  -2  15   4      114.54      122.72      2.71 o 
  -1  15   4     1078.57      995.81     13.05 o 
   0  15   4      523.92      546.16      9.86 o 
   1  15   4      951.93      865.06     15.09 o 
   2  15   4        6.96       10.43      1.99 o 
  -5  16   4       11.80       12.26      1.72 o 
  -4  16   4      289.66      302.15      5.54 o 
  -3  16   4      392.81      367.14      7.02 o 
  -2  16   4     1545.46     1516.43     21.81 o 
  -1  16   4      553.54      528.62      7.37 o 
   0  16   4      402.54      417.96     10.49 o 
   1  16   4     1931.13     1709.65     34.61 o 
   2  16   4      379.15      364.34      9.54 o 
  -5  17   4      421.99      423.26      7.38 o 
  -4  17   4       91.97       85.17      2.81 o 
  -3  17   4      157.35      142.03      4.29 o 
  -2  17   4       49.96       50.52      1.91 o 
  -1  17   4      463.81      507.87     11.20 o 
   0  17   4     3384.86     3180.65     63.15 o 
   1  17   4      505.31      454.68     12.39 o 
   2  17   4        1.54       -0.72      2.20 o 
  -4  18   4       36.39       27.19      3.76 o 
  -3  18   4      889.74      833.20     17.44 o 
  -2  18   4     1781.45     1794.91     29.45 o 
  -1  18   4       39.74       48.19      3.23 o 
   0  18   4      376.86      340.30      8.31 o 
   1  18   4      580.92      559.92     12.48 o 
  -4  19   4      298.95      286.73     10.48 o 
  -3  19   4       41.59       34.45      2.50 o 
  -2  19   4      230.63      247.84      5.24 o 
  -1  19   4     1208.40     1075.86     22.42 o 
   0  19   4     1421.40     1357.96     44.88 o 
   1  19   4      381.71      367.61      9.04 o 
  -3  20   4     1019.87     1013.69     21.02 o 
  -2  20   4      957.52      963.81     16.47 o 
  -1  20   4      804.15      778.54     16.67 o 
   0  20   4       12.85       11.92      2.37 o 
  -2  21   4      220.54      215.55      7.45 o 
  -1  21   4     1057.74     1021.11     21.48 o 
  -7   1   5        1.15       -0.43      1.61 o 
  -6   1   5       28.35       27.98      1.91 o 
  -5   1   5       65.02       65.18      2.42 o 
  -4   1   5     3609.99     3784.84     43.16 o 
  -3   1   5      566.26      528.35      6.56 o 
  -2   1   5      648.00      612.62     10.49 o 
  -1   1   5     3904.91     4054.82     50.90 o 
   0   1   5        4.28        3.54      0.78 o 
   2   1   5       22.72       20.18      1.09 o 
   3   1   5       60.92       58.86      2.28 o 
   4   1   5       20.83       18.01      1.65 o 
  -7   2   5      143.11      129.17      5.26 o 
  -6   2   5        2.22        0.99      1.40 o 
  -5   2   5       16.01       19.62      1.38 o 
  -4   2   5      138.99      133.53      2.38 o 
  -3   2   5      132.10      112.72      1.99 o 
  -2   2   5       13.80       15.70      0.90 o 
  -1   2   5     1140.92     1129.66     14.53 o 
   0   2   5     1169.98     1132.94     24.10 o 
   1   2   5      787.48      871.58     14.94 o 
   2   2   5       39.91       45.21      1.54 o 
   3   2   5       27.68       26.77      1.52 o 
   4   2   5        0.24        1.65      1.42 o 
  -7   3   5       75.76       77.64      3.07 o 
  -6   3   5       81.72       89.41      2.91 o 
  -5   3   5      415.58      430.88      9.93 o 
  -4   3   5     2402.80     2394.03     30.56 o 
  -3   3   5       91.53       33.36      1.78 o 
  -2   3   5      428.41      457.26      9.82 o 
  -1   3   5      108.94       89.14      2.18 o 
   0   3   5      266.64      307.10      4.19 o 
   1   3   5       63.71       48.83      3.57 o 
   2   3   5        4.83        5.93      1.00 o 
   3   3   5      207.46      207.53      3.58 o 
   4   3   5       48.93       49.32      2.04 o 
  -7   4   5      351.06      356.13      6.79 o 
  -6   4   5        2.07        3.09      1.35 o 
  -5   4   5       69.58       79.49      8.67 o 
  -4   4   5      239.36      230.64      4.09 o 
  -3   4   5     2587.76     2556.09     29.50 o 
  -2   4   5     3859.76     3828.47     62.65 o 
  -1   4   5       73.77       69.61      1.51 o 
   0   4   5     4095.59     4057.89     46.46 o 
   1   4   5      520.86      561.64      8.69 o 
   2   4   5      492.55      464.09      6.12 o 
   3   4   5        0.48        2.76      1.68 o 
  -7   5   5        0.51        3.03      1.67 o 
  -6   5   5      255.64      258.58      5.07 o 
  -5   5   5      314.92      286.42      4.61 o 
  -4   5   5      191.38      198.49      2.72 o 
  -3   5   5      108.07      128.85      2.28 o 
  -2   5   5     1160.06     1104.96     18.53 o 
  -1   5   5     1822.94     1816.97     23.09 o 
   0   5   5      806.55      787.74      9.48 o 
   1   5   5      304.70      307.33      5.33 o 
   2   5   5      604.76      559.37      7.19 o 
   3   5   5      904.89      887.58     11.07 o 
  -7   6   5      521.31      517.82      9.88 o 
  -6   6   5      113.64      105.51      3.13 o 
  -5   6   5      299.71      308.14      4.90 o 
  -4   6   5     2584.52     2649.22     28.14 o 
  -3   6   5     4035.77     4051.15     50.65 o 
  -2   6   5     4641.11     4451.61    104.01 o 
  -1   6   5      381.77      392.45      5.47 o 
   0   6   5     3555.31     3364.14     42.41 o 
   1   6   5     5597.16     5419.65     73.84 o 
   2   6   5       16.47       18.34      1.16 o 
   3   6   5       18.58       26.74      1.84 o 
  -7   7   5      460.60      426.85      7.68 o 
  -6   7   5       26.21       25.48      2.35 o 
  -5   7   5      149.11      134.43      2.83 o 
  -4   7   5      207.47      232.48      3.10 o 
  -3   7   5     1016.73     1100.91     15.84 o 
  -2   7   5     3718.49     3834.19     54.02 o 
  -1   7   5     4042.53     3888.07     48.84 o 
   0   7   5      466.99      493.76      6.79 o 
   1   7   5      110.59      101.26      2.06 o 
   2   7   5       28.12       30.73      1.35 o 
   3   7   5      209.19      197.31      3.47 o 
  -7   8   5      513.08      487.78      8.49 o 
  -6   8   5      470.49      444.09      6.77 o 
  -5   8   5      180.66      184.13      2.76 o 
  -4   8   5     2357.98     2386.14     25.38 o 
  -3   8   5     5884.00     6003.48     83.09 o 
  -2   8   5     1978.06     1983.30     25.10 o 
  -1   8   5      458.20      390.00      6.13 o 
   0   8   5     1672.84     1565.35     20.08 o 
   1   8   5     1659.10     1634.12     17.60 o 
   2   8   5     2125.29     2115.89     24.63 o 
   3   8   5       62.30       61.44      2.06 o 
  -7   9   5       14.57       18.79      2.12 o 
  -6   9   5     1610.99     1529.78     19.96 o 
  -5   9   5     1548.62     1572.13     17.08 o 
  -4   9   5       38.33       54.06      2.68 o 
  -3   9   5      663.54      668.78      9.95 o 
  -2   9   5      988.13     1035.43     13.33 o 
  -1   9   5     3025.41     3032.73     42.93 o 
   0   9   5     3351.14     3319.48     42.28 o 
   1   9   5     1390.16     1301.28     13.23 o 
   2   9   5      998.46      996.32     12.10 o 
   3   9   5      481.51      471.05      6.52 o 
  -7  10   5      471.53      445.51     10.86 o 
  -6  10   5      231.24      225.59      5.63 o 
  -5  10   5      167.26      190.03      3.46 o 
  -4  10   5     2002.05     2106.11     24.57 o 
  -3  10   5     1225.63     1132.52     16.28 o 
  -2  10   5     1445.34     1476.48     18.85 o 
  -1  10   5       80.13       69.94      1.75 o 
   0  10   5      227.71      223.63      3.31 o 
   1  10   5     3576.91     3536.05     37.42 o 
   2  10   5     1091.95     1084.05     13.11 o 
   3  10   5      238.51      209.37      3.67 o 
  -6  11   5     1169.64     1154.29     18.00 o 
  -5  11   5     2537.71     2688.20     38.05 o 
  -4  11   5      548.89      568.20      8.97 o 
  -3  11   5        0.28        2.13      1.88 o 
  -2  11   5      394.30      415.83      6.44 o 
  -1  11   5     1377.78     1411.93     20.29 o 
   0  11   5     1926.72     1869.85     21.63 o 
   1  11   5      269.15      263.62      3.80 o 
   2  11   5      323.61      326.89      4.71 o 
   3  11   5      725.69      716.69      9.88 o 
  -6  12   5      222.44      234.93      4.88 o 
  -5  12   5      368.24      361.25      6.31 o 
  -4  12   5      907.03      879.00     13.17 o 
  -3  12   5     3308.38     3350.34     54.42 o 
  -2  12   5      875.77      858.51     12.60 o 
  -1  12   5       52.87       58.64      1.93 o 
   0  12   5      354.16      335.26      4.93 o 
   1  12   5      614.07      608.86      8.29 o 
   2  12   5     1282.94     1308.95     15.69 o 
  -6  13   5      663.05      640.99     10.38 o 
  -5  13   5      731.70      746.01     11.60 o 
  -4  13   5      632.25      646.99     10.07 o 
  -3  13   5       14.60       17.77      1.47 o 
  -2  13   5      795.21      815.90     12.06 o 
  -1  13   5     2835.72     2806.23     39.60 o 
   0  13   5     1204.35     1243.57     14.61 o 
   1  13   5        9.60        8.70      1.75 o 
   2  13   5      213.11      226.56      3.94 o 
  -6  14   5        7.77       14.82      1.86 o 
  -5  14   5        2.46        1.99      1.46 o 
  -4  14   5     3181.71     3215.88     45.36 o 
  -3  14   5     1545.73     1632.68     28.76 o 
  -2  14   5      101.80      106.82      2.72 o 
  -1  14   5       72.80       76.77      2.18 o 
   0  14   5      115.09      119.79      2.52 o 
   1  14   5      843.63      835.52     23.29 o 
   2  14   5      825.44      858.39     11.62 o 
  -6  15   5     1248.78     1275.56     19.18 o 
  -5  15   5      195.95      192.33      4.27 o 
  -4  15   5      427.13      463.16      8.71 o 
  -3  15   5      378.30      418.69     10.04 o 
  -2  15   5      325.57      366.21      5.97 o 
  -1  15   5      892.21      982.70     14.54 o 
   0  15   5     1565.62     1508.97     25.39 o 
   1  15   5       54.15       44.22      6.18 o 
   2  15   5      264.12      280.92      5.20 o 
  -5  16   5      204.59      210.07      4.52 o 
  -4  16   5       24.55       25.91      4.33 o 
  -3  16   5     1118.61     1147.32     19.43 o 
  -2  16   5      602.80      642.39      9.82 o 
  -1  16   5        0.71        0.23      1.08 o 
   0  16   5      690.40      662.30     13.56 o 
   1  16   5      460.32      439.32     10.24 o 
  -5  17   5      340.92      358.41      6.47 o 
  -4  17   5     1041.91     1049.82     22.23 o 
  -3  17   5      183.85      195.65      4.48 o 
  -2  17   5      642.72      663.36     10.14 o 
  -1  17   5     1226.55     1164.97     16.92 o 
   0  17   5      319.02      310.53      7.71 o 
   1  17   5      135.46      138.74      4.88 o 
  -4  18   5       85.77       75.74      5.44 o 
  -3  18   5       11.58       12.17      2.09 o 
  -2  18   5      138.27      123.68      3.20 o 
  -1  18   5       94.58       88.35      4.92 o 
   0  18   5      222.47      215.98      5.92 o 
   1  18   5      267.61      263.88     12.36 o 
  -4  19   5      182.09      201.43      8.38 o 
  -3  19   5      137.98      146.94      6.70 o 
  -2  19   5       72.84       71.33      2.81 o 
  -1  19   5      312.82      290.64      7.41 o 
   0  19   5      223.45      200.68      5.92 o 
  -3  20   5        2.13       -0.84      2.93 o 
  -2  20   5       40.50       30.96      2.08 o 
  -1  20   5      147.13      141.23      5.03 o 
  -8   0   6      806.63      796.48     18.56 o 
  -7   0   6      162.40      182.75      6.36 o 
  -6   0   6     2625.02     2700.49     44.49 o 
  -5   0   6        4.87       11.63      1.60 o 
  -4   0   6     1579.65     1499.72     24.96 o 
  -3   0   6     4151.96     3903.38    112.20 o 
  -2   0   6     3602.71     3556.09     71.09 o 
  -1   0   6      141.21      101.24      7.05 o 
   0   0   6     2098.11     2049.48     41.43 o 
   1   0   6     1300.19     1329.91     22.35 o 
   2   0   6      291.49      337.15      6.72 o 
   3   0   6        1.65       -1.00      1.76 o 
  -8   1   6       31.59       32.14      2.56 o 
  -7   1   6     1049.65     1024.13     15.74 o 
  -6   1   6     1650.92     1646.75     19.64 o 
  -5   1   6     1107.84     1094.07     13.27 o 
  -4   1   6      208.30      189.30      3.05 o 
  -3   1   6     2911.96     2839.70     58.12 o 
  -2   1   6      921.15      921.79     13.45 o 
  -1   1   6      696.52      638.85      8.55 o 
   0   1   6      189.17      203.74      3.66 o 
   1   1   6      137.28      139.39      2.53 o 
   2   1   6     3226.56     3016.43     38.51 o 
   3   1   6     1561.25     1442.00     17.41 o 
  -8   2   6      611.08      567.74      9.89 o 
  -7   2   6      147.07      170.46      4.29 o 
  -6   2   6      375.81      364.45      5.30 o 
  -5   2   6     1252.74     1289.72     15.42 o 
  -4   2   6     3761.95     3856.00     43.97 o 
  -3   2   6     4453.83     4396.14     89.23 o 
  -2   2   6      637.06      600.60      9.01 o 
  -1   2   6      756.11      747.93      8.95 o 
   0   2   6     1578.31     1649.86     23.50 o 
   1   2   6     2691.11     2836.03     32.89 o 
   2   2   6     1946.06     1779.93     20.96 o 
   3   2   6      140.39      134.56      2.93 o 
  -7   3   6      618.44      587.57      8.81 o 
  -6   3   6      452.08      447.05      6.24 o 
  -5   3   6      701.97      712.73      9.94 o 
  -4   3   6      287.17      320.72      5.17 o 
  -3   3   6     2443.02     2488.53     41.04 o 
  -2   3   6     5883.60     5804.26     81.48 o 
  -1   3   6     1575.43     1648.49     23.35 o 
   0   3   6      587.00      601.65      8.08 o 
   1   3   6      520.32      504.57      6.50 o 
   2   3   6      224.71      238.79      3.76 o 
   3   3   6      925.48      867.56     11.01 o 
  -7   4   6      448.43      421.64      6.81 o 
  -6   4   6       37.80       50.05      1.82 o 
  -5   4   6      156.13      154.71      3.39 o 
  -3   4   6     2735.92     2701.96     53.97 o 
  -2   4   6       86.38       91.52      2.55 o 
  -1   4   6     1180.13     1113.53     33.60 o 
   0   4   6     1921.72     1919.85     24.35 o 
   1   4   6     3510.79     3530.76     40.75 o 
   2   4   6      371.15      372.98      5.23 o 
   3   4   6        2.99        2.26      1.43 o 
  -7   5   6      196.29      198.88      4.08 o 
  -6   5   6      595.71      615.74      8.08 o 
  -5   5   6       66.07       65.88      1.87 o 
  -4   5   6       32.45       33.41      1.22 o 
  -3   5   6      253.49      257.41      5.04 o 
  -2   5   6     3794.60     3697.99     52.14 o 
  -1   5   6     2577.74     2649.89     33.55 o 
   0   5   6     2689.34     2766.63     31.96 o 
   1   5   6       28.95       23.28      1.19 o 
   2   5   6      180.34      192.06      3.30 o 
   3   5   6      185.84      165.66      3.30 o 
  -7   6   6      145.52      137.70      3.40 o 
  -6   6   6        5.00        4.01      1.13 o 
  -5   6   6       56.59       65.00      1.84 o 
  -4   6   6     1062.48     1019.56     12.30 o 
  -3   6   6     6711.18     6845.09    111.55 o 
  -2   6   6      129.44      130.77      2.62 o 
  -1   6   6      232.33      223.67      4.00 o 
   0   6   6     1947.48     1943.27     22.64 o 
   1   6   6      757.34      779.31      9.62 o 
   2   6   6      153.55      131.85      2.64 o 
   3   6   6        2.47        2.67      1.32 o 
  -7   7   6      231.96      203.47      4.11 o 
  -6   7   6      141.87      155.57      3.07 o 
  -5   7   6       47.99       47.01      1.62 o 
  -4   7   6      849.33      845.99     10.36 o 
  -3   7   6      757.80      751.60     13.00 o 
  -2   7   6     2876.57     2874.68     36.23 o 
  -1   7   6        6.55       12.48      1.15 o 
   0   7   6       77.78       81.34      1.76 o 
   1   7   6      340.61      361.98      4.93 o 
   2   7   6      227.92      230.42      3.67 o 
   3   7   6      217.29      214.13      4.27 o 
  -7   8   6       20.84       19.93      1.82 o 
  -6   8   6        0.94        3.02      1.14 o 
  -5   8   6      237.90      267.33      4.02 o 
  -4   8   6     1199.40     1194.83     15.65 o 
  -3   8   6      236.25      209.53      4.41 o 
  -2   8   6      227.31      240.05      3.67 o 
  -1   8   6      195.99      179.65      3.41 o 
   0   8   6      992.02      984.54     11.81 o 
   1   8   6      138.70      142.57      2.35 o 
   2   8   6       50.51       48.49      1.75 o 
  -7   9   6       19.50       18.58      2.46 o 
  -6   9   6       34.43       33.10      1.58 o 
  -5   9   6      230.86      235.86      3.32 o 
  -4   9   6      678.86      681.47      9.32 o 
  -3   9   6       44.34       56.24      2.15 o 
  -2   9   6     1486.28     1444.85     18.54 o 
  -1   9   6      439.75      474.17      7.61 o 
   0   9   6     1835.09     1829.41     23.53 o 
   1   9   6      621.68      633.48      7.38 o 
   2   9   6       11.51       13.94      1.56 o 
  -7  10   6        2.00        0.70      2.17 o 
  -6  10   6       29.70       30.25      2.49 o 
  -5  10   6        2.44        2.06      1.35 o 
  -4  10   6        1.58        2.01      1.35 o 
  -3  10   6       54.26       67.21      3.77 o 
  -2  10   6       35.21       39.63      1.52 o 
  -1  10   6       74.92       76.18      2.01 o 
   0  10   6      270.07      262.07      4.18 o 
   1  10   6        0.13        1.67      0.94 o 
   2  10   6        5.53        8.49      1.28 o 
  -7  11   6       28.32       30.42      2.90 o 
  -6  11   6       35.04       29.70      1.96 o 
  -5  11   6       13.77       15.50      1.57 o 
  -4  11   6      338.52      372.25      7.09 o 
  -3  11   6        5.62        6.18      1.90 o 
  -2  11   6       36.87       38.80      1.84 o 
  -1  11   6      137.38      146.58      3.20 o 
   0  11   6      321.15      317.92      4.47 o 
   1  11   6      236.22      222.88      3.52 o 
   2  11   6       13.46       20.64      1.37 o 
  -6  12   6       25.47       28.29      2.00 o 
  -5  12   6      328.21      318.58      9.20 o 
  -4  12   6       19.10       22.44      1.84 o 
  -3  12   6      153.46      152.12      6.91 o 
  -2  12   6      318.83      290.49      4.95 o 
  -1  12   6      221.31      239.83      4.33 o 
   0  12   6      470.34      478.45      7.43 o 
   1  12   6       37.64       36.10      1.90 o 
   2  12   6       20.79       20.66      1.57 o 
  -6  13   6      183.73      157.82      3.95 o 
  -5  13   6       52.12       49.67      2.21 o 
  -4  13   6        2.81        2.57      1.60 o 
  -3  13   6      117.99      125.24      4.61 o 
  -2  13   6      523.31      512.79      8.02 o 
  -1  13   6      353.50      324.76      5.54 o 
   0  13   6       35.42       33.70      1.68 o 
   1  13   6      457.32      448.60      7.47 o 
   2  13   6      285.17      317.96      7.73 o 
  -6  14   6       52.75       56.38      2.71 o 
  -5  14   6       49.35       57.14      2.54 o 
  -4  14   6      169.44      172.10      5.18 o 
  -3  14   6      305.73      301.84      7.69 o 
  -2  14   6        0.39       -0.06      1.14 o 
  -1  14   6        1.12        2.85      2.94 o 
   0  14   6      333.31      316.64      4.89 o 
   1  14   6      302.23      257.58      5.78 o 
  -6  15   6      494.47      504.09      8.64 o 
  -5  15   6      131.62      126.73      3.43 o 
  -4  15   6       42.12       42.58      2.91 o 
  -3  15   6      122.59      120.42      4.28 o 
  -2  15   6      232.27      249.35      4.54 o 
  -1  15   6     1437.73     1412.43     20.54 o 
   0  15   6       11.77       13.06      1.57 o 
   1  15   6      539.07      522.86      9.99 o 
  -5  16   6      183.18      177.37      4.73 o 
  -4  16   6     1454.01     1396.54     49.99 o 
  -3  16   6     1039.95     1022.09     26.81 o 
  -2  16   6       42.65       42.21      1.99 o 
  -1  16   6      914.99      818.86     12.37 o 
   0  16   6      976.08      879.51     15.57 o 
   1  16   6      591.89      600.71     14.91 o 
  -5  17   6      295.51      290.47      6.44 o 
  -4  17   6        1.87        8.73      2.72 o 
  -3  17   6       55.34       64.83      4.18 o 
  -2  17   6     1886.02     1856.67     26.67 o 
  -1  17   6     1266.07     1243.77     16.33 o 
   0  17   6       66.87       57.76      6.90 o 
  -4  18   6     1267.87     1243.10     36.35 o 
  -3  18   6      286.76      279.18     10.06 o 
  -2  18   6      129.30      132.74      3.54 o 
  -1  18   6       93.20       92.28      4.14 o 
   0  18   6     1188.13     1118.08     23.59 o 
  -3  19   6      414.41      397.37     13.43 o 
  -2  19   6      713.03      745.26     11.30 o 
  -1  19   6     1389.43     1368.78     28.27 o 
  -8   1   7       14.66       12.21      1.67 o 
  -7   1   7       66.57       57.59      2.18 o 
  -6   1   7     1535.57     1589.91     19.01 o 
  -5   1   7      206.04      215.50      3.59 o 
  -4   1   7        8.39        8.38      1.77 o 
  -3   1   7     1148.57     1220.30     20.57 o 
  -2   1   7        0.77        5.62      2.23 o 
  -1   1   7       91.06      108.13      1.97 o 
   0   1   7        7.33        7.27      1.52 o 
   1   1   7       37.56       33.19      1.38 o 
   2   1   7       70.41       65.83      2.52 o 
  -8   2   7        6.54        6.11      1.57 o 
  -7   2   7       11.77       10.32      1.50 o 
  -6   2   7      113.83      118.39      2.73 o 
  -5   2   7        3.37        5.68      1.19 o 
  -4   2   7        6.72       37.22      3.35 o 
  -3   2   7      695.98      729.46     12.64 o 
  -2   2   7       51.48       53.95      1.88 o 
  -1   2   7     2004.08     2013.39     25.75 o 
   0   2   7       73.23       93.16      2.07 o 
   1   2   7      339.15      338.29      4.76 o 
   2   2   7       85.24       69.14      2.32 o 
  -8   3   7       48.69       44.76      2.21 o 
  -7   3   7      368.20      344.79      5.33 o 
  -6   3   7      715.24      705.13      9.10 o 
  -5   3   7      386.21      442.51      6.02 o 
  -4   3   7      600.94      581.18     13.11 o 
  -3   3   7       18.75       21.52      1.47 o 
  -2   3   7     1034.39     1096.81     18.34 o 
  -1   3   7       11.08        9.81      1.19 o 
   0   3   7        2.26        2.80      0.86 o 
   1   3   7       94.27       95.56      2.11 o 
   2   3   7      275.90      246.21      3.96 o 
  -8   4   7       36.21       36.90      2.01 o 
  -7   4   7        3.41        7.14      1.39 o 
  -6   4   7       76.91       73.86      2.37 o 
  -5   4   7      420.11      412.87      5.70 o 
  -4   4   7     1575.18     1515.05     44.79 o 
  -3   4   7      173.74      165.61      4.42 o 
  -2   4   7      178.12      189.34      4.77 o 
  -1   4   7      239.11      243.90      4.23 o 
   0   4   7      490.34      496.07      6.41 o 
   1   4   7      461.31      462.11      6.12 o 
   2   4   7       51.87       58.73      2.77 o 
  -7   5   7      323.14      299.92      4.85 o 
  -6   5   7      424.74      389.44      5.62 o 
  -5   5   7       89.63       89.30      2.28 o 
  -4   5   7      836.24      804.49     16.70 o 
  -3   5   7     1628.39     1608.71     32.60 o 
  -2   5   7     2510.92     2486.52     34.89 o 
  -1   5   7     1128.15     1126.87     14.76 o 
   0   5   7      683.55      666.67      8.32 o 
   1   5   7      864.27      849.81     10.48 o 
   2   5   7      370.29      376.94      5.41 o 
  -7   6   7        5.49        6.82      1.42 o 
  -6   6   7      138.37      136.64      2.83 o 
  -5   6   7      902.93      918.44     11.27 o 
  -4   6   7     2452.02     2386.25     39.49 o 
  -3   6   7     1518.13     1548.46     26.07 o 
  -2   6   7       82.36       81.51      1.78 o 
  -1   6   7     2249.40     2255.27     28.81 o 
   0   6   7        7.48       10.98      0.97 o 
   1   6   7       37.05       40.84      1.50 o 
   2   6   7       33.72       41.90      1.75 o 
  -7   7   7      304.82      296.48      5.66 o 
  -6   7   7      902.74      861.05     10.85 o 
  -5   7   7      111.70      123.13      3.39 o 
  -4   7   7     1451.10     1493.22     25.11 o 
  -3   7   7     3262.05     3238.08     53.37 o 
  -2   7   7      972.13      986.30     12.92 o 
  -1   7   7       64.22       68.41      1.89 o 
   0   7   7      731.89      736.76      9.09 o 
   1   7   7      245.97      227.83      3.75 o 
   2   7   7      602.79      557.09      7.43 o 
  -7   8   7       34.69       42.39      1.93 o 
  -6   8   7      238.74      239.15      3.96 o 
  -5   8   7     1209.47     1242.64     16.57 o 
  -4   8   7     1649.74     1686.84     28.35 o 
  -3   8   7      648.86      684.32     12.14 o 
  -2   8   7       59.90       70.82      1.83 o 
  -1   8   7      196.74      226.52      5.76 o 
   0   8   7     3183.48     3129.24     39.79 o 
   1   8   7      494.75      493.83      6.67 o 
   2   8   7       10.60       14.74      1.39 o 
  -7   9   7      853.95      785.48     14.81 o 
  -6   9   7      603.57      610.51     11.71 o 
  -5   9   7      650.44      648.84      8.26 o 
  -4   9   7      105.50      108.48      3.04 o 
  -3   9   7     2880.79     2901.88     47.94 o 
  -2   9   7     2768.68     2822.63     35.81 o 
  -1   9   7     2432.86     2441.90     31.15 o 
   0   9   7      217.91      216.42      3.76 o 
   1   9   7      622.32      587.45      7.02 o 
   2   9   7      838.34      818.41     12.15 o 
  -7  10   7      122.81      135.08      5.85 o 
  -6  10   7      300.40      294.62     12.29 o 
  -5  10   7      353.12      344.96      6.16 o 
  -4  10   7     1113.31     1095.73     23.15 o 
  -3  10   7      349.36      357.91      8.82 o 
  -2  10   7       75.58       70.05      2.12 o 
  -1  10   7     1177.55     1236.95     16.23 o 
   0  10   7     3226.32     3179.50     40.44 o 
   1  10   7     1497.60     1433.56     17.15 o 
  -7  11   7     1086.50     1087.07     19.53 o 
  -6  11   7      919.05      929.56     14.25 o 
  -5  11   7      141.98      134.32      3.36 o 
  -4  11   7        3.94        5.92      1.90 o 
  -3  11   7     1049.57     1052.60     22.40 o 
  -2  11   7     1626.29     1669.69     23.96 o 
  -1  11   7      837.64      861.73     12.89 o 
   0  11   7        1.70        1.69      1.23 o 
   1  11   7      658.12      632.97     12.14 o 
  -6  12   7       43.83       45.88      2.27 o 
  -5  12   7     1170.90     1196.45     20.22 o 
  -4  12   7      918.62      906.00     19.37 o 
  -3  12   7      238.99      225.27      6.20 o 
  -2  12   7        1.56        2.05      1.14 o 
  -1  12   7      213.17      218.64      4.23 o 
   0  12   7     2510.75     2521.90     31.75 o 
   1  12   7     1640.82     1654.64     23.92 o 
  -6  13   7      840.54      836.30     13.13 o 
  -5  13   7      105.29      110.20      3.61 o 
  -4  13   7      223.42      204.98      6.03 o 
  -3  13   7     1387.40     1388.82     28.90 o 
  -2  13   7      985.82     1110.85     16.35 o 
  -1  13   7      233.91      242.42      4.54 o 
   0  13   7       38.52       34.38      1.87 o 
   1  13   7      425.54      414.87      7.15 o 
  -6  14   7      823.45      825.97     13.02 o 
  -5  14   7      832.79      839.93     14.72 o 
  -4  14   7      329.97      312.34      8.12 o 
  -3  14   7      403.21      402.11      9.78 o 
  -2  14   7      111.75      104.16      2.69 o 
  -1  14   7      574.80      599.78      9.44 o 
   0  14   7      992.88      927.02     26.73 o 
  -5  15   7       21.18       23.72      2.66 o 
  -4  15   7       40.31       39.65      3.10 o 
  -3  15   7      115.67      113.35      4.28 o 
  -2  15   7     1574.66     1605.08     23.21 o 
  -1  15   7      664.76      608.59     10.41 o 
   0  15   7        5.41        4.91      1.51 o 
  -5  16   7     1161.85     1181.61     31.46 o 
  -4  16   7      798.24      842.39     27.16 o 
  -3  16   7       22.97       26.53      2.50 o 
  -2  16   7       50.22       52.18      2.05 o 
  -1  16   7      304.22      297.41      5.37 o 
   0  16   7      371.64      376.21      7.73 o 
  -4  17   7       53.19       49.58      4.39 o 
  -3  17   7      261.66      235.13      8.38 o 
  -2  17   7      391.00      408.45      6.86 o 
  -1  17   7      401.34      420.04      6.33 o 
  -4  18   7      247.40      239.16     11.73 o 
  -3  18   7      127.92      122.13      4.71 o 
  -2  18   7      105.29      108.55      3.38 o 
  -8   0   8      317.69      286.24      6.99 o 
  -7   0   8       20.38       28.52      2.41 o 
  -6   0   8      232.76      221.79      6.93 o 
  -5   0   8      462.84      428.75     14.71 o 
  -4   0   8      713.46      698.89     22.35 o 
  -3   0   8     1212.96     1242.27     25.63 o 
  -2   0   8     1355.41     1368.83     28.37 o 
  -1   0   8     1092.74     1079.73     18.19 o 
   0   0   8      512.83      623.97     11.21 o 
   1   0   8      795.62      826.96     14.70 o 
   2   0   8       29.93       28.96      2.91 o 
  -8   1   8      683.58      623.84      8.66 o 
  -7   1   8     1104.22     1052.26     13.22 o 
  -6   1   8      186.79      193.72      3.50 o 
  -5   1   8      166.76      176.79      5.63 o 
  -4   1   8       66.55       66.36      3.25 o 
  -3   1   8     2566.78     2546.31     36.31 o 
  -2   1   8     3300.44     3212.68     45.71 o 
  -1   1   8       44.26       45.59      1.62 o 
   0   1   8     1268.82     1227.54     14.72 o 
   1   1   8     1684.85     1725.45     20.45 o 
  -8   2   8      392.33      350.82      6.71 o 
  -7   2   8      363.91      339.08      8.38 o 
  -6   2   8      918.50      928.80     11.66 o 
  -5   2   8      862.77      876.74     19.41 o 
  -4   2   8      780.27      801.36     17.76 o 
  -3   2   8      115.59      101.10      2.47 o 
  -2   2   8     1089.38     1130.23     16.71 o 
  -1   2   8     1561.64     1588.23     20.55 o 
   0   2   8     2239.90     2074.40     24.33 o 
   1   2   8      113.40      148.53      2.79 o 
  -8   3   8      192.34      181.92      3.81 o 
  -7   3   8     1087.92     1080.30     13.53 o 
  -6   3   8      499.90      551.29      7.44 o 
  -5   3   8       53.99       61.55      2.79 o 
  -4   3   8      744.21      730.83     16.26 o 
  -3   3   8     2800.76     2835.76     46.98 o 
  -2   3   8     2632.49     2547.83     36.51 o 
  -1   3   8     1089.98     1090.92     14.43 o 
   0   3   8       16.88       17.94      1.13 o 
   1   3   8     1154.47     1170.96     14.21 o 
  -8   4   8       21.52       24.15      1.81 o 
  -7   4   8       62.36       70.07      2.84 o 
  -6   4   8      878.64      904.34     11.37 o 
  -5   4   8      455.82      480.09      9.12 o 
  -4   4   8     1029.00     1063.48     18.28 o 
  -3   4   8       29.03       25.35      1.83 o 
  -2   4   8      708.57      758.95     11.57 o 
  -1   4   8     2566.08     2548.02     32.54 o 
   0   4   8      367.94      403.49      5.42 o 
   1   4   8      319.82      312.85      4.59 o 
  -7   5   8      443.14      435.53      6.91 o 
  -6   5   8       74.19       87.75      2.38 o 
  -5   5   8      123.35      126.26      3.70 o 
  -4   5   8      461.23      439.31      8.30 o 
  -3   5   8     3450.94     3461.58     57.15 o 
  -2   5   8     3241.68     3244.78     46.19 o 
  -1   5   8      196.90      183.11      3.25 o 
   0   5   8      135.14      127.90      2.78 o 
   1   5   8       20.66       21.27      1.36 o 
  -7   6   8       55.38       46.07      2.25 o 
  -6   6   8      445.37      425.57      5.99 o 
  -5   6   8     1279.94     1338.83     28.47 o 
  -4   6   8      453.00      476.23      8.85 o 
  -3   6   8       71.42       68.23      2.76 o 
  -2   6   8      765.51      790.70     12.05 o 
  -1   6   8      768.47      784.91     10.61 o 
   0   6   8      263.79      260.50      4.39 o 
   1   6   8       79.29       81.68      2.11 o 
  -7   7   8      151.07      142.02      3.15 o 
  -6   7   8      108.07       95.82      2.53 o 
  -5   7   8       15.06       19.36      2.93 o 
  -4   7   8      547.59      565.79     10.33 o 
  -3   7   8      407.01      409.26      7.82 o 
  -2   7   8      148.51      141.45      3.13 o 
  -1   7   8      125.21      129.26      2.66 o 
   0   7   8      101.71       93.53      2.44 o 
   1   7   8       41.18       38.82      1.61 o 
  -7   8   8       27.59       22.66      2.12 o 
  -6   8   8      309.73      308.88      5.28 o 
  -5   8   8        6.16        7.06      1.41 o 
  -4   8   8      116.92      129.35      3.43 o 
  -3   8   8        1.54        2.76      1.52 o 
  -2   8   8      389.66      392.95      5.67 o 
  -1   8   8      369.84      380.70      5.67 o 
   0   8   8       41.68       39.50      1.68 o 
   1   8   8       21.39       24.57      1.51 o 
  -7   9   8      124.49      114.45      4.26 o 
  -6   9   8        1.30        0.70      1.93 o 
  -5   9   8        1.50        5.18      2.09 o 
  -4   9   8      136.37      134.68      4.53 o 
  -3   9   8      258.60      278.66      5.87 o 
  -2   9   8      945.94      988.12     13.16 o 
  -1   9   8      481.18      496.73      7.15 o 
   0   9   8        2.88        4.95      1.65 o 
   1   9   8       16.50       19.18      1.45 o 
  -7  10   8        3.19        6.88      3.80 o 
  -6  10   8        0.09        0.48      2.15 o 
  -5  10   8       27.45       34.08      2.61 o 
  -4  10   8       58.30       66.11      6.69 o 
  -3  10   8      275.96      277.82      7.22 o 
  -2  10   8      943.81      985.97     14.64 o 
  -1  10   8       62.90       54.02      2.31 o 
   0  10   8        6.83        6.59      1.29 o 
   1  10   8        0.09       -0.06      1.37 o 
  -7  11   8       10.41       11.43      2.39 o 
  -6  11   8        0.01        2.65      2.55 o 
  -5  11   8        1.86        0.64      1.90 o 
  -4  11   8       58.25       56.47      3.39 o 
  -3  11   8      186.76      182.19      5.43 o 
  -2  11   8      197.18      204.93      3.93 o 
  -1  11   8        5.39        4.54      1.33 o 
   0  11   8       16.93       18.11      1.68 o 
  -6  12   8       10.29       14.53      2.08 o 
  -5  12   8       16.19       12.29      2.31 o 
  -4  12   8       89.24       87.42      4.11 o 
  -3  12   8        5.28        8.78      2.20 o 
  -2  12   8       43.43       45.05      1.84 o 
  -1  12   8        1.40        4.82      1.33 o 
   0  12   8        0.98        3.08      1.44 o 
  -6  13   8       57.97       51.77      2.83 o 
  -5  13   8        0.64       -0.84      2.09 o 
  -4  13   8      717.38      738.66     23.57 o 
  -3  13   8       47.93       56.03      5.02 o 
  -2  13   8        3.65       12.10      5.13 o 
  -1  13   8        0.01       -0.40      1.38 o 
   0  13   8      502.85      545.99     10.39 o 
  -6  14   8        2.97        5.70      2.08 o 
  -5  14   8       73.86       61.50      4.60 o 
  -4  14   8       12.62       13.66      3.55 o 
  -3  14   8        3.05        9.51      2.31 o 
  -2  14   8        2.16        3.12      1.33 o 
  -1  14   8      332.11      307.81      5.57 o 
  -5  15   8        8.51       11.88      2.50 o 
  -4  15   8      334.05      332.26      8.71 o 
  -3  15   8     1431.08     1387.27     29.17 o 
  -2  15   8       98.49      104.63      3.75 o 
  -1  15   8       75.89       72.62      2.58 o 
  -5  16   8      713.21      727.86     20.40 o 
  -4  16   8       69.39       75.71      4.11 o 
  -3  16   8      185.19      178.06      5.72 o 
  -2  16   8      149.38      140.23      3.99 o 
  -4  17   8     1015.99     1006.35     21.88 o 
  -3  17   8      898.87      921.26     26.75 o 
  -2  17   8      415.97      391.36      6.74 o 
  -8   1   9      450.88      426.37      6.52 o 
  -7   1   9       32.63       40.34      2.05 o 
  -6   1   9        1.26        0.19      1.34 o 
  -5   1   9      275.38      273.12      7.56 o 
  -4   1   9       85.15       87.28      3.99 o 
  -3   1   9       32.67       31.08      1.55 o 
  -2   1   9       20.44       23.31      1.56 o 
  -1   1   9       20.86       21.19      1.63 o 
   0   1   9       51.68       51.84      1.78 o 
   1   1   9       11.40       10.21      1.26 o 
  -8   2   9       42.85       39.73      2.10 o 
  -7   2   9        5.85        5.21      1.49 o 
  -6   2   9      155.64      146.05      3.76 o 
  -5   2   9      269.76      269.90      7.41 o 
  -4   2   9       23.49       24.31      2.50 o 
  -3   2   9     1385.13     1441.19     21.09 o 
  -2   2   9      215.44      230.62      4.51 o 
  -1   2   9      256.32      249.69      4.85 o 
   0   2   9      573.76      523.44      6.85 o 
   1   2   9      129.36      131.49      2.70 o 
  -7   3   9      264.62      281.70      5.88 o 
  -6   3   9        6.60       10.30      1.77 o 
  -5   3   9       21.16       20.29      2.37 o 
  -4   3   9      288.58      285.58      5.92 o 
  -3   3   9      246.37      239.73      4.41 o 
  -2   3   9       45.56       49.36      1.99 o 
  -1   3   9       25.95       24.51      1.57 o 
   0   3   9      169.97      166.40      3.30 o 
   1   3   9      152.45      165.72      3.33 o 
  -7   4   9       93.16       95.46      2.73 o 
  -6   4   9      817.99      796.97     14.42 o 
  -5   4   9       99.17       96.64      4.28 o 
  -4   4   9        0.63        7.66      4.47 o 
  -3   4   9       91.32       95.00      2.57 o 
  -2   4   9      796.57      794.66     12.25 o 
  -1   4   9      363.77      369.47      5.59 o 
   0   4   9      308.55      312.60      5.06 o 
   1   4   9       45.20       54.80      2.15 o 
  -7   5   9      326.29      307.81      4.98 o 
  -6   5   9       37.85       46.30      2.73 o 
  -5   5   9      181.49      196.14      5.90 o 
  -4   5   9      996.87      976.19     17.13 o 
  -3   5   9     2151.32     2147.67     36.11 o 
  -2   5   9      108.87       96.53      2.69 o 
  -1   5   9       82.89       88.71      2.27 o 
   0   5   9      118.42      146.71      3.96 o 
  -7   6   9      358.05      341.42      6.07 o 
  -6   6   9     1134.66     1132.23     19.82 o 
  -5   6   9      806.46      834.44     18.63 o 
  -4   6   9        0.65        6.57      2.99 o 
  -3   6   9      819.95      832.92     14.92 o 
  -2   6   9       41.37       44.13      2.02 o 
  -1   6   9       12.75       14.71      1.49 o 
   0   6   9      151.17      152.73      3.16 o 
  -7   7   9       29.14       32.50      2.48 o 
  -6   7   9        6.41       12.11      1.97 o 
  -5   7   9      104.74      119.25      5.02 o 
  -4   7   9      626.09      598.61     10.98 o 
  -3   7   9      549.11      510.89      9.69 o 
  -2   7   9     2538.66     2568.49     36.94 o 
  -1   7   9        0.87        0.59      1.10 o 
   0   7   9      581.18      582.76      8.46 o 
  -7   8   9      466.81      429.98      9.19 o 
  -6   8   9      756.02      723.80     24.00 o 
  -5   8   9     1019.52     1067.90     18.58 o 
  -4   8   9        0.94        2.36      1.52 o 
  -3   8   9       54.55       53.02      3.08 o 
  -2   8   9     1216.66     1221.83     18.17 o 
  -1   8   9      602.20      605.53      8.59 o 
   0   8   9       36.20       27.52      1.67 o 
  -7   9   9      656.03      613.45     12.10 o 
  -6   9   9      183.64      211.51     10.05 o 
  -5   9   9      270.14      265.07      7.15 o 
  -4   9   9     1891.23     1947.06     40.16 o 
  -3   9   9     2207.82     2186.15     44.96 o 
  -2   9   9      121.91      120.48      3.07 o 
  -1   9   9       71.52       79.74      2.32 o 
   0   9   9      594.10      619.22      8.87 o 
  -7  10   9      110.02      109.32      4.26 o 
  -6  10   9      420.15      393.26     15.11 o 
  -5  10   9      650.23      655.61     20.61 o 
  -4  10   9      341.79      348.09      8.84 o 
  -3  10   9      303.87      283.33      7.52 o 
  -2  10   9     2313.50     2332.31     38.77 o 
  -1  10   9     2489.93     2420.75     34.59 o 
   0  10   9      698.48      767.82     11.94 o 
  -6  11   9      165.85      188.67      5.83 o 
  -5  11   9       97.92       97.78      4.22 o 
  -4  11   9     1136.86     1141.88     24.32 o 
  -3  11   9      874.98      872.69     19.18 o 
  -2  11   9      475.40      484.38      9.17 o 
  -1  11   9       53.03       66.39      2.42 o 
  -6  12   9      396.17      384.73      9.74 o 
  -5  12   9      538.62      536.77     12.73 o 
  -4  12   9      139.02      143.21      9.00 o 
  -3  12   9       21.15       19.48      4.39 o 
  -2  12   9     1440.71     1470.48     25.07 o 
  -1  12   9     1989.81     2079.89     29.95 o 
  -6  13   9        3.12        4.52      2.31 o 
  -5  13   9      332.93      347.24      9.14 o 
  -4  13   9      609.85      632.40     14.66 o 
  -3  13   9      639.57      590.68     13.64 o 
  -2  13   9      455.21      433.52      8.59 o 
  -1  13   9       38.32       37.07      1.99 o 
  -5  14   9      446.19      445.66     11.10 o 
  -4  14   9      422.66      426.98     13.85 o 
  -3  14   9       26.83       30.03      2.91 o 
  -2  14   9      447.69      446.42      8.83 o 
  -4  15   9      749.29      737.50     45.66 o 
  -3  15   9     1052.44      986.39     21.59 o 
  -2  15   9        8.95        9.06      1.81 o 
  -7   0  10      548.50      498.33     18.07 o 
  -6   0  10      989.09      961.90     30.39 o 
  -5   0  10      782.30      841.13     26.97 o 
  -4   0  10       13.19       10.04      3.35 o 
  -3   0  10     1018.33      998.37     21.32 o 
  -2   0  10     1055.98     1112.42     23.71 o 
  -1   0  10     1837.17     1702.21     35.58 o 
   0   0  10        1.97       -1.20      2.30 o 
  -7   1  10       59.35       69.25      6.46 o 
  -6   1  10       30.68       56.24     16.31 o 
  -5   1  10      266.46      257.10     12.16 o 
  -4   1  10     1254.51     1255.45     33.24 o 
  -3   1  10      484.17      489.90      7.99 o 
  -2   1  10        1.23        0.32      1.35 o 
  -1   1  10      556.75      576.80      9.43 o 
   0   1  10      844.01      871.64     13.76 o 
  -7   2  10      854.81      804.20     13.03 o 
  -6   2  10     1196.70     1194.10     26.16 o 
  -5   2  10       76.49       79.05      6.49 o 
  -4   2  10       27.33       19.88      2.50 o 
  -3   2  10      502.02      513.09      8.37 o 
  -2   2  10     2681.01     2546.84     36.75 o 
  -1   2  10      794.75      801.21     12.55 o 
   0   2  10       39.68       50.64      2.41 o 
  -7   3  10      129.20      131.79      4.51 o 
  -6   3  10       58.92       69.02      8.37 o 
  -5   3  10      553.98      524.77     21.02 o 
  -4   3  10      846.62      793.97     14.34 o 
  -3   3  10     1924.33     2010.95     29.16 o 
  -2   3  10      238.26      235.81      4.72 o 
  -1   3  10      932.89      946.52     14.58 o 
   0   3  10      519.37      469.72     10.14 o 
  -7   4  10      438.72      447.18     13.62 o 
  -6   4  10     1092.50     1083.10     24.04 o 
  -5   4  10      133.55      134.57      5.01 o 
  -4   4  10        3.88        4.62      2.08 o 
  -3   4  10      516.18      512.97      8.35 o 
  -2   4  10      900.42      939.93     14.41 o 
  -1   4  10      769.48      680.37     11.97 o 
   0   4  10      257.61      261.79      4.60 o 
  -7   5  10      319.39      335.32     11.44 o 
  -6   5  10       26.67       23.05      2.80 o 
  -5   5  10      996.83      978.56     21.79 o 
  -4   5  10      904.60      936.92     31.14 o 
  -3   5  10      797.85      826.15     12.77 o 
  -2   5  10       24.28       24.02      3.02 o 
  -1   5  10       56.25       51.43      2.31 o 
  -7   6  10      524.60      503.87     15.80 o 
  -6   6  10      502.42      514.73     12.76 o 
  -5   6  10      118.05      107.78      4.71 o 
  -4   6  10      189.88      177.70      4.54 o 
  -3   6  10       47.81       44.32      2.53 o 
  -2   6  10      669.24      680.31     10.80 o 
  -1   6  10       89.22       84.32      2.78 o 
  -7   7  10       37.38       44.34      5.44 o 
  -6   7  10      153.72      140.03      5.17 o 
  -5   7  10      305.42      317.69      6.74 o 
  -4   7  10       12.96       13.42      1.90 o 
  -3   7  10       43.01       50.13      2.11 o 
  -2   7  10       91.21       80.72      2.69 o 
  -1   7  10       86.85       91.72      2.90 o 
  -7   8  10       11.53       15.89      4.18 o 
  -6   8  10       73.49       62.76      5.86 o 
  -5   8  10       12.20       18.81      2.61 o 
  -4   8  10      342.40      353.20      7.39 o 
  -3   8  10        6.97        4.22      1.66 o 
  -2   8  10      219.43      226.55      8.41 o 
  -1   8  10       35.42       33.59      2.02 o 
  -6   9  10      128.32      121.81      7.53 o 
  -5   9  10      200.67      245.86      7.04 o 
  -4   9  10      397.73      419.25     10.46 o 
  -3   9  10        1.01       -0.60      2.01 o 
  -2   9  10       41.27       40.17      2.44 o 
  -1   9  10        0.52        0.24      1.76 o 
  -6  10  10       11.40        7.53      3.76 o 
  -5  10  10        2.17        4.57      2.72 o 
  -4  10  10      297.33      307.06      8.24 o 
  -3  10  10        3.37        8.61      3.35 o 
  -2  10  10        3.44        3.71      1.70 o 
  -6  11  10       35.64       36.40      7.11 o 
  -5  11  10       33.93       31.90      4.18 o 
  -4  11  10       93.71       91.05      4.32 o 
  -3  11  10        0.63        1.99      2.31 o 
  -2  11  10        1.77        3.24      1.76 o 
  -5  12  10       35.31       39.06      5.02 o 
  -4  12  10      181.35      187.70      7.96 o 
  -3  12  10       19.33       20.79      2.71 o 
  -2  12  10        8.87        9.69      1.90 o 
  -5  13  10       52.97       52.35      3.62 o 
  -4  13  10       41.29       31.73      2.91 o 
  -3  13  10       18.11       11.58      2.61 o 
  -7   1  11      115.76      111.79      5.03 o 
  -6   1  11       48.97       55.47      3.85 o 
  -5   1  11       32.53       33.41      3.09 o 
  -4   1  11       47.01       51.37      2.71 o 
  -3   1  11       59.77       62.52      2.71 o 
  -2   1  11        4.84        5.48      1.59 o 
  -1   1  11        0.21        0.31      1.56 o 
  -7   2  11      219.58      211.29      6.96 o 
  -6   2  11        0.81        0.00      2.20 o 
  -5   2  11      137.36      144.72      5.62 o 
  -4   2  11       89.38       90.97      3.44 o 
  -3   2  11      276.36      267.52      5.19 o 
  -2   2  11      789.80      738.41     11.81 o 
  -1   2  11      348.72      359.71      6.67 o 
  -7   3  11        1.53        1.08      2.93 o 
  -6   3  11      111.50      111.46      6.07 o 
  -5   3  11       73.34       73.79      4.28 o 
  -4   3  11      123.45      112.28      3.63 o 
  -3   3  11       25.47       24.84      1.85 o 
  -2   3  11        0.27        1.52      1.52 o 
  -7   4  11      159.56      167.63      6.36 o 
  -6   4  11      139.93      129.72      8.58 o 
  -5   4  11      106.01      112.55      5.03 o 
  -4   4  11      512.69      536.03     10.39 o 
  -3   4  11      284.98      268.68      5.21 o 
  -2   4  11      408.17      425.43      7.45 o 
  -7   5  11       72.82       87.23      4.73 o 
  -6   5  11      199.82      209.28      6.96 o 
  -5   5  11      774.93      801.31     28.00 o 
  -4   5  11        9.25        7.40      1.90 o 
  -3   5  11        0.60       -0.43      1.47 o 
  -2   5  11        2.25        2.15      1.56 o 
  -7   6  11      357.45      332.33      9.48 o 
  -6   6  11      186.46      190.87      6.50 o 
  -5   6  11        0.25        5.67      1.90 o 
  -4   6  11      161.89      175.38      6.00 o 
  -3   6  11       50.62       43.14      2.11 o 
  -2   6  11      399.06      386.83      6.94 o 
  -6   7  11      107.54      100.86      7.53 o 
  -5   7  11      227.63      206.20      9.69 o 
  -4   7  11     1677.13     1687.48     35.79 o 
  -3   7  11       54.47       56.03      2.89 o 
  -2   7  11      242.13      215.72      4.70 o 
  -6   8  11      262.19      244.73     11.31 o 
  -5   8  11       88.28       86.36      4.32 o 
  -4   8  11      122.11      116.22      4.63 o 
  -3   8  11      568.93      557.37     12.93 o 
  -2   8  11      424.80      364.12      7.61 o 
  -6   9  11      464.56      457.55     17.21 o 
  -5   9  11      911.09      927.20     30.55 o 
  -4   9  11      115.55      114.72      4.93 o 
  -3   9  11       95.92       96.96      3.48 o 
  -5  10  11        4.14       10.88      2.72 o 
  -4  10  11      781.55      799.91     18.09 o 
  -3  10  11     2266.30     2255.86     37.75 o 
  -5  11  11      346.91      352.66      9.43 o 
  -4  11  11      782.72      774.82     17.66 o 
  -6   0  12      255.05      312.61     12.99 o 
  -5   0  12      236.89      239.67     10.89 o 
  -4   0  12      325.62      330.77     11.11 o 
  -3   0  12      969.42      911.96     20.21 o 
  -6   1  12      821.14      830.13     19.35 o 
  -5   1  12      826.57      810.53     18.91 o 
  -4   1  12       27.93       23.63      3.14 o 
  -3   1  12        0.22        0.26      1.52 o 
  -6   2  12      226.65      223.02      7.25 o 
  -5   2  12       30.50       31.23      3.25 o 
  -4   2  12      940.62      878.18     22.74 o 
  -3   2  12      590.60      613.23     10.15 o 
  -6   3  12      649.05      620.55     15.31 o 
  -5   3  12     1000.25      999.88     22.67 o 
  -4   3  12      139.40      139.95      4.67 o 
  -3   3  12      159.04      155.03      3.87 o 
  -6   4  12      246.77      245.54      7.85 o 
  -5   4  12       60.39       63.17      4.11 o 
  -4   4  12      258.64      247.23      9.98 o 
  -3   4  12      700.65      637.83     10.43 o 
  -6   5  12      677.45      670.00     17.03 o 
  -5   5  12      426.65      416.34      8.60 o 
  -4   5  12       14.14       12.35      2.02 o 
  -3   5  12        0.66        0.09      1.59 o 
  -5   6  12       27.71       28.59      2.44 o 
  -4   6  12      101.72      106.29      3.88 o 
  -5   7  12       19.79       18.04      2.91 o 
  -4   7  12      203.39      199.45      6.49 o 
                                                 
